# Supplementary material for: Genotyping-by-sequencing-based QTL mapping reveals novel loci for Pepper yellow leaf curl virus (PepYLCV) resistance in Capsicum annuum
Source: PLoS One. 2022 Feb 17;17(2):e0264026. doi: 10.1371/journal.pone.0264026 (PMC8853517; doi:10.1371/journal.pone.0264026)
Supplement: S1 Table — (XLSX) [file pone.0264026.s005.xlsx]

## Sheet: Chromosome 7
Chromosome	Gene ID		DB	Pfam ID	Pfam function			E-value			IPR code	IPR function	GO ID
P7	Kang.v3.Scaffold4G0011680|1	143	Pfam	PF01595	Cyclin M transmembrane N-terminal domain	14	103	5.9e-16	T	24-09-2020	IPR002550	CNNM, transmembrane domain
P7	Kang.v3.Scaffold4G0011700|1	349	Pfam	PF02453	Reticulon	166	291	5.6e-21	T	24-09-2020	IPR003388	Reticulon
P7	Kang.v3.Scaffold4G0011710|1	152	Pfam	PF00155	Aminotransferase class I and II	9	140	2.3e-08	T	24-09-2020	IPR004839	Aminotransferase, class I/classII	GO:0009058|GO:0030170
P7	Kang.v3.Scaffold4G0011720|1	285	Pfam	PF00155	Aminotransferase class I and II	44	270	2.6e-44	T	24-09-2020	IPR004839	Aminotransferase, class I/classII	GO:0009058|GO:0030170
P7	Kang.v3.Scaffold4G0011730|1	420	Pfam	PF00155	Aminotransferase class I and II	44	407	3.5e-49	T	24-09-2020	IPR004839	Aminotransferase, class I/classII	GO:0009058|GO:0030170
P7	Kang.v3.Scaffold4G0011740|1	173	Pfam	PF00155	Aminotransferase class I and II	66	153	0.00012	T	24-09-2020	IPR004839	Aminotransferase, class I/classII	GO:0009058|GO:0030170
P7	Kang.v3.Scaffold4G0011750|1	465	Pfam	PF00155	Aminotransferase class I and II	406	463	1.5e-06	T	24-09-2020	IPR004839	Aminotransferase, class I/classII	GO:0009058|GO:0030170
P7	Kang.v3.Scaffold4G0011750|1	465	Pfam	PF00155	Aminotransferase class I and II	46	399	6.8e-51	T	24-09-2020	IPR004839	Aminotransferase, class I/classII	GO:0009058|GO:0030170
P7	Kang.v3.Scaffold4G0011760|1	644	Pfam	PF17835	NOG1 N-terminal helical domain	6	165	2e-58	T	24-09-2020	IPR041623	NOG1, N-terminal helical domain
P7	Kang.v3.Scaffold4G0011760|1	644	Pfam	PF08155	NOGCT (NUC087) domain	356	409	1.2e-27	T	24-09-2020	IPR012973	NOG, C-terminal
P7	Kang.v3.Scaffold4G0011760|1	644	Pfam	PF06858	Nucleolar GTP-binding protein 1 (NOG1)	236	292	4.3e-24	T	24-09-2020	IPR010674	Nucleolar GTP-binding protein 1, Rossman-fold domain	GO:0005525
P7	Kang.v3.Scaffold4G0011800|1	211	Pfam	PF00847	AP2 domain	24	73	3.3e-15	T	24-09-2020	IPR001471	AP2/ERF domain	GO:0003700|GO:0006355
P7	Kang.v3.Scaffold4G0011810|1	420	Pfam	PF00642	Zinc finger C-x8-C-x5-C-x3-H type (and similar)	130	150	1e-06	T	24-09-2020	IPR000571	Zinc finger, CCCH-type	GO:0046872
P7	Kang.v3.Scaffold4G0011820|1	219	Pfam	PF00481	Protein phosphatase 2C	125	211	2e-21	T	24-09-2020	IPR001932	PPM-type phosphatase domain	GO:0016791
P7	Kang.v3.Scaffold4G0011820|1	219	Pfam	PF00481	Protein phosphatase 2C	22	113	3.4e-07	T	24-09-2020	IPR001932	PPM-type phosphatase domain	GO:0016791
P7	Kang.v3.Scaffold4G0011840|1	89	Pfam	PF00249	Myb-like DNA-binding domain	14	62	1.7e-13	T	24-09-2020	IPR001005	SANT/Myb domain
P7	Kang.v3.Scaffold4G0011850|1	790	Pfam	PF12214	Cell cycle regulated microtubule associated protein	350	522	7.8e-61	T	24-09-2020	IPR027330	TPX2 central domain
P7	Kang.v3.Scaffold4G0011850|1	790	Pfam	PF06886	Targeting protein for Xklp2 (TPX2) domain	713	780	8.9e-20	T	24-09-2020	IPR027329	TPX2, C-terminal
P7	Kang.v3.Scaffold4G0011890|1	102	Pfam	PF03110	SBP domain	44	94	1.4e-19	T	24-09-2020	IPR004333	SBP domain	GO:0003677
P7	Kang.v3.Scaffold4G0011900|1	523	Pfam	PF00069	Protein kinase domain	220	436	6.6e-11	T	24-09-2020	IPR000719	Protein kinase domain	GO:0004672|GO:0005524|GO:0006468
P7	Kang.v3.Scaffold4G0011900|1	523	Pfam	PF08311	Mad3/BUB1 homology region 1	7	117	7.7e-24	T	24-09-2020	IPR013212	Mad3/Bub1 homology region 1
P7	Kang.v3.Scaffold4G0011910|1	384	Pfam	PF00153	Mitochondrial carrier protein	185	279	3.1e-24	T	24-09-2020	IPR018108	Mitochondrial substrate/solute carrier
P7	Kang.v3.Scaffold4G0011910|1	384	Pfam	PF00153	Mitochondrial carrier protein	287	373	2.6e-16	T	24-09-2020	IPR018108	Mitochondrial substrate/solute carrier
P7	Kang.v3.Scaffold4G0011910|1	384	Pfam	PF00153	Mitochondrial carrier protein	81	178	5.2e-24	T	24-09-2020	IPR018108	Mitochondrial substrate/solute carrier
P7	Kang.v3.Scaffold4G0011920|1	308	Pfam	PF13855	Leucine rich repeat	196	254	5.5e-07	T	24-09-2020	IPR001611	Leucine-rich repeat	GO:0005515
P7	Kang.v3.Scaffold4G0011930|1	545	Pfam	PF13639	Ring finger domain	494	539	2.3e-09	T	24-09-2020	IPR001841	Zinc finger, RING-type
P7	Kang.v3.Scaffold4G0011940|1	404	Pfam	PF02996	Prefoldin subunit	29	143	8.8e-20	T	24-09-2020	IPR004127	Prefoldin alpha-like
P7	Kang.v3.Scaffold4G0011950|1	759	Pfam	PF00176	SNF2 family N-terminal domain	46	305	1.4e-55	T	24-09-2020	IPR000330	SNF2-related, N-terminal domain	GO:0005524
P7	Kang.v3.Scaffold4G0011950|1	759	Pfam	PF00271	Helicase conserved C-terminal domain	426	521	1.2e-10	T	24-09-2020	IPR001650	Helicase, C-terminal
P7	Kang.v3.Scaffold4G0011960|3	86	Pfam	PF02298	Plastocyanin-like domain	1	60	2.8e-13	T	24-09-2020	IPR003245	Phytocyanin domain	GO:0009055
P7	Kang.v3.Scaffold4G0011970|1	482	Pfam	PF06974	WS/DGAT C-terminal domain	322	470	2.6e-37	T	24-09-2020	IPR009721	O-acyltransferase WSD1, C-terminal	GO:0004144
P7	Kang.v3.Scaffold4G0011970|1	482	Pfam	PF03007	Wax ester synthase-like Acyl-CoA acyltransferase domain	105	268	3.2e-11	T	24-09-2020	IPR004255	O-acyltransferase, WSD1, N-terminal	GO:0004144|GO:0045017
P7	Kang.v3.Scaffold4G0011980|1	461	Pfam	PF00520	Ion transport protein	38	186	4.2e-11	T	24-09-2020	IPR005821	Ion transport domain	GO:0005216|GO:0006811|GO:0016020|GO:0055085
P7	Kang.v3.Scaffold4G0011980|1	461	Pfam	PF00520	Ion transport protein	308	461	1.1e-19	T	24-09-2020	IPR005821	Ion transport domain	GO:0005216|GO:0006811|GO:0016020|GO:0055085
P7	Kang.v3.Scaffold4G0011990|1	716	Pfam	PF00069	Protein kinase domain	133	417	1.1e-67	T	24-09-2020	IPR000719	Protein kinase domain	GO:0004672|GO:0005524|GO:0006468
P7	Kang.v3.Scaffold4G0012010|1	307	Pfam	PF13419	Haloacid dehalogenase-like hydrolase	132	237	1.7e-06	T	24-09-2020	IPR041492	Haloacid dehalogenase-like hydrolase
P7	Kang.v3.Scaffold4G0012040|1	328	Pfam	PF00150	Cellulase (glycosyl hydrolase family 5)	72	312	6.7e-13	T	24-09-2020	IPR001547	Glycoside hydrolase, family 5	GO:0004553|GO:0005975
P7	Kang.v3.Scaffold4G0012070|1	265	Pfam	PF00294	pfkB family carbohydrate kinase	187	236	6.4e-07	T	24-09-2020	IPR011611	Carbohydrate kinase PfkB
P7	Kang.v3.Scaffold4G0012070|1	265	Pfam	PF01960	ArgJ family	222	265	8.4e-11	T	24-09-2020	IPR002813	Arginine biosynthesis protein ArgJ	GO:0004358|GO:0006526
P7	Kang.v3.Scaffold4G0012090|1	172	Pfam	PF03108	MuDR family transposase	49	95	6e-08	T	24-09-2020	IPR004332	Transposase, MuDR, plant
P7	Kang.v3.Scaffold4G0012100|1	206	Pfam	PF07797	Protein of unknown function (DUF1639)	131	180	3.4e-22	T	24-09-2020	IPR012438	Protein of unknown function DUF1639
P7	Kang.v3.Scaffold4G0012110|1	91	Pfam	PF12357	Phospholipase D C terminal	13	69	2.1e-17	T	24-09-2020	IPR024632	Phospholipase D, C-terminal
P7	Kang.v3.Scaffold4G0012120|1	134	Pfam	PF13456	Reverse transcriptase-like	19	133	2.8e-16	T	24-09-2020	IPR002156	Ribonuclease H domain	GO:0003676|GO:0004523
P7	Kang.v3.Scaffold4G0012150|1	348	Pfam	PF00179	Ubiquitin-conjugating enzyme	227	270	2.9e-09	T	24-09-2020	IPR000608	Ubiquitin-conjugating enzyme E2
P7	Kang.v3.Scaffold4G0012160|1	744	Pfam	PF00520	Ion transport protein	436	598	7.7e-26	T	24-09-2020	IPR005821	Ion transport domain	GO:0005216|GO:0006811|GO:0016020|GO:0055085
P7	Kang.v3.Scaffold4G0012160|1	744	Pfam	PF00520	Ion transport protein	137	315	1.2e-15	T	24-09-2020	IPR005821	Ion transport domain	GO:0005216|GO:0006811|GO:0016020|GO:0055085
P7	Kang.v3.Scaffold4G0012170|1	1768	Pfam	PF02364	1,3-beta-glucan synthase component	869	1667	0	T	24-09-2020	IPR003440	Glycosyl transferase, family 48	GO:0000148|GO:0003843|GO:0006075|GO:0016020
P7	Kang.v3.Scaffold4G0012170|1	1768	Pfam	PF14288	1,3-beta-glucan synthase subunit FKS1, domain-1	155	267	3.6e-37	T	24-09-2020	IPR026899	1,3-beta-glucan synthase subunit FKS1-like, domain-1
P7	Kang.v3.Scaffold4G0012180|1	578	Pfam	PF07223	UBA-like domain (DUF1421)	451	495	1.3e-22	T	24-09-2020	IPR010820	UBA-like domain DUF1421
P7	Kang.v3.Scaffold4G0012180|1	578	Pfam	PF01466	Skp1 family, dimerisation domain	529	576	2.9e-25	T	24-09-2020	IPR016072	SKP1 component, dimerisation	GO:0006511
P7	Kang.v3.Scaffold4G0012210|1	475	Pfam	PF07223	UBA-like domain (DUF1421)	423	467	2e-21	T	24-09-2020	IPR010820	UBA-like domain DUF1421
P7	Kang.v3.Scaffold4G0012250|1	201	Pfam	PF00677	Lumazine binding domain	94	180	7.5e-22	T	24-09-2020	IPR026017	Lumazine-binding domain
P7	Kang.v3.Scaffold4G0012250|1	201	Pfam	PF00677	Lumazine binding domain	2	81	1.5e-17	T	24-09-2020	IPR026017	Lumazine-binding domain
P7	Kang.v3.Scaffold4G0012260|1	487	Pfam	PF14363	Domain associated at C-terminal with AAA	36	127	3.9e-18	T	24-09-2020	IPR025753	AAA-type ATPase, N-terminal domain
P7	Kang.v3.Scaffold4G0012260|1	487	Pfam	PF00004	ATPase family associated with various cellular activities (AAA)	246	374	5.7e-19	T	24-09-2020	IPR003959	ATPase, AAA-type, core	GO:0005524|GO:0016887
P7	Kang.v3.Scaffold4G0012270|1	165	Pfam	PF00677	Lumazine binding domain	2	81	4.3e-17	T	24-09-2020	IPR026017	Lumazine-binding domain
P7	Kang.v3.Scaffold4G0012270|1	165	Pfam	PF00677	Lumazine binding domain	94	152	4.7e-10	T	24-09-2020	IPR026017	Lumazine-binding domain
P7	Kang.v3.Scaffold4G0012280|1	491	Pfam	PF14363	Domain associated at C-terminal with AAA	36	128	1.6e-17	T	24-09-2020	IPR025753	AAA-type ATPase, N-terminal domain
P7	Kang.v3.Scaffold4G0012280|1	491	Pfam	PF00004	ATPase family associated with various cellular activities (AAA)	250	378	9.6e-19	T	24-09-2020	IPR003959	ATPase, AAA-type, core	GO:0005524|GO:0016887
P7	Kang.v3.Scaffold4G0012300|1	379	Pfam	PF01086	Clathrin light chain	107	187	1e-08	T	24-09-2020	IPR000996	Clathrin light chain	GO:0005198|GO:0006886|GO:0016192|GO:0030130|GO:0030132
P7	Kang.v3.Scaffold4G0012310|1	269	Pfam	PF01357	Expansin C-terminal domain	172	253	1.3e-24	T	24-09-2020	IPR007117	Expansin, cellulose-binding-like domain
P7	Kang.v3.Scaffold4G0012310|1	269	Pfam	PF03330	Lytic transglycolase	80	158	3.2e-16	T	24-09-2020	IPR009009	RlpA-like protein, double-psi beta-barrel domain
P7	Kang.v3.Scaffold4G0012320|1	222	Pfam	PF00335	Tetraspanin family	12	116	7.7e-09	T	24-09-2020	IPR018499	Tetraspanin/Peripherin	GO:0016021
P7	Kang.v3.Scaffold4G0012330|1	228	Pfam	PF09736	Pre-mRNA-splicing factor of RES complex	53	211	1e-38	T	24-09-2020	IPR018609	Bud13
P7	Kang.v3.Scaffold4G0012340|1	227	Pfam	PF02517	CPBP intramembrane metalloprotease	135	219	7.9e-17	T	24-09-2020	IPR003675	CPBP intramembrane metalloprotease	GO:0004222|GO:0016020|GO:0071586
P7	Kang.v3.Scaffold4G0012380|1	247	Pfam	PF10536	Plant mobile domain	67	238	2.2e-32	T	24-09-2020	IPR019557	Aminotransferase-like, plant mobile domain
P7	Kang.v3.Scaffold4G0012410|1	401	Pfam	PF00560	Leucine Rich Repeat	262	280	0.92	T	24-09-2020	IPR001611	Leucine-rich repeat	GO:0005515
P7	Kang.v3.Scaffold4G0012430|1	1093	Pfam	PF13855	Leucine rich repeat	370	429	3e-07	T	24-09-2020	IPR001611	Leucine-rich repeat	GO:0005515
P7	Kang.v3.Scaffold4G0012430|1	1093	Pfam	PF13855	Leucine rich repeat	439	475	1.6e-06	T	24-09-2020	IPR001611	Leucine-rich repeat	GO:0005515
P7	Kang.v3.Scaffold4G0012430|1	1093	Pfam	PF13855	Leucine rich repeat	270	328	4e-12	T	24-09-2020	IPR001611	Leucine-rich repeat	GO:0005515
P7	Kang.v3.Scaffold4G0012430|1	1093	Pfam	PF08263	Leucine rich repeat N-terminal domain	41	82	4.2e-11	T	24-09-2020	IPR013210	Leucine-rich repeat-containing N-terminal, plant-type
P7	Kang.v3.Scaffold4G0012430|1	1093	Pfam	PF08263	Leucine rich repeat N-terminal domain	1027	1066	1.1e-06	T	24-09-2020	IPR013210	Leucine-rich repeat-containing N-terminal, plant-type
P7	Kang.v3.Scaffold4G0012430|1	1093	Pfam	PF00560	Leucine Rich Repeat	121	143	0.1	T	24-09-2020	IPR001611	Leucine-rich repeat	GO:0005515
P7	Kang.v3.Scaffold4G0012430|1	1093	Pfam	PF00560	Leucine Rich Repeat	654	672	0.92	T	24-09-2020	IPR001611	Leucine-rich repeat	GO:0005515
P7	Kang.v3.Scaffold4G0012430|1	1093	Pfam	PF00560	Leucine Rich Repeat	751	773	0.39	T	24-09-2020	IPR001611	Leucine-rich repeat	GO:0005515
P7	Kang.v3.Scaffold4G0012440|1	937	Pfam	PF08263	Leucine rich repeat N-terminal domain	42	82	5.3e-12	T	24-09-2020	IPR013210	Leucine-rich repeat-containing N-terminal, plant-type
P7	Kang.v3.Scaffold4G0012440|1	937	Pfam	PF00560	Leucine Rich Repeat	584	603	0.15	T	24-09-2020	IPR001611	Leucine-rich repeat	GO:0005515
P7	Kang.v3.Scaffold4G0012440|1	937	Pfam	PF00560	Leucine Rich Repeat	121	143	0.33	T	24-09-2020	IPR001611	Leucine-rich repeat	GO:0005515
P7	Kang.v3.Scaffold4G0012440|1	937	Pfam	PF13855	Leucine rich repeat	213	255	4.9e-09	T	24-09-2020	IPR001611	Leucine-rich repeat	GO:0005515
P7	Kang.v3.Scaffold4G0012440|1	937	Pfam	PF13855	Leucine rich repeat	296	355	9.3e-08	T	24-09-2020	IPR001611	Leucine-rich repeat	GO:0005515
P7	Kang.v3.Scaffold4G0012440|1	937	Pfam	PF13855	Leucine rich repeat	365	401	2e-07	T	24-09-2020	IPR001611	Leucine-rich repeat	GO:0005515
P7	Kang.v3.Scaffold4G0012440|1	937	Pfam	PF13516	Leucine Rich repeat	676	691	0.32	T	24-09-2020	IPR001611	Leucine-rich repeat	GO:0005515
P7	Kang.v3.Scaffold4G0012450|1	540	Pfam	PF01535	PPR repeat	195	223	1.4	T	24-09-2020	IPR002885	Pentatricopeptide repeat
P7	Kang.v3.Scaffold4G0012450|1	540	Pfam	PF01535	PPR repeat	369	393	0.13	T	24-09-2020	IPR002885	Pentatricopeptide repeat
P7	Kang.v3.Scaffold4G0012450|1	540	Pfam	PF01535	PPR repeat	406	432	1.5e-05	T	24-09-2020	IPR002885	Pentatricopeptide repeat
P7	Kang.v3.Scaffold4G0012450|1	540	Pfam	PF13041	PPR repeat family	226	273	8.8e-10	T	24-09-2020	IPR002885	Pentatricopeptide repeat
P7	Kang.v3.Scaffold4G0012460|1	252	Pfam	PF00097	Zinc finger, C3HC4 type (RING finger)	41	89	6e-07	T	24-09-2020	IPR018957	Zinc finger, C3HC4 RING-type	GO:0046872
P7	Kang.v3.Scaffold4G0012470|1	511	Pfam	PF03942	DTW domain	121	307	4.5e-27	T	24-09-2020	IPR005636	DTW
P7	Kang.v3.Scaffold4G0012500|1	287	Pfam	PF00677	Lumazine binding domain	81	167	1.1e-21	T	24-09-2020	IPR026017	Lumazine-binding domain
P7	Kang.v3.Scaffold4G0012500|1	287	Pfam	PF00677	Lumazine binding domain	180	266	1.8e-21	T	24-09-2020	IPR026017	Lumazine-binding domain
P7	Kang.v3.Scaffold4G0012510|1	988	Pfam	PF06424	PRP1 splicing factor, N-terminal	99	227	1.6e-46	T	24-09-2020	IPR010491	PRP1 splicing factor, N-terminal	GO:0000398
P7	Kang.v3.Scaffold4G0012510|1	988	Pfam	PF00240	Ubiquitin family	3	76	3.6e-07	T	24-09-2020	IPR000626	Ubiquitin-like domain	GO:0005515
P7	Kang.v3.Scaffold4G0012510|1	988	Pfam	PF13181	Tetratricopeptide repeat	749	780	0.017	T	24-09-2020	IPR019734	Tetratricopeptide repeat	GO:0005515
P7	Kang.v3.Scaffold4G0012520|1	398	Pfam	PF00106	short chain dehydrogenase	88	230	6.6e-18	T	24-09-2020	IPR002347	Short-chain dehydrogenase/reductase SDR	GO:0055114
P7	Kang.v3.Scaffold4G0012550|1	570	Pfam	PF03398	Regulator of Vps4 activity in the MVB pathway	15	175	1e-39	T	24-09-2020	IPR005061	Vacuolar protein sorting-associated protein Ist1	GO:0015031
P7	Kang.v3.Scaffold4G0012560|1	212	Pfam	PF03168	Late embryogenesis abundant protein	84	167	8.3e-07	T	24-09-2020	IPR004864	Late embryogenesis abundant protein, LEA_2 subgroup
P7	Kang.v3.Scaffold4G0012590|1	327	Pfam	PF05623	Protein of unknown function (DUF789)	10	321	6.8e-105	T	24-09-2020	IPR008507	Protein of unknown function DUF789
P7	Kang.v3.Scaffold4G0012610|1	430	Pfam	PF00481	Protein phosphatase 2C	95	317	3.6e-31	T	24-09-2020	IPR001932	PPM-type phosphatase domain	GO:0016791
P7	Kang.v3.Scaffold4G0012630|1	300	Pfam	PF01266	FAD dependent oxidoreductase	54	296	9.9e-16	T	24-09-2020	IPR006076	FAD dependent oxidoreductase	GO:0016491|GO:0055114
P7	Kang.v3.Scaffold4G0012670|1	422	Pfam	PF03619	Organic solute transporter Ostalpha	30	310	2.1e-85	T	24-09-2020	IPR005178	Organic solute transporter subunit alpha/Transmembrane protein 184
P7	Kang.v3.Scaffold4G0012700|1	739	Pfam	PF08387	FBD	659	700	6.3e-11	T	24-09-2020	IPR006566	FBD domain
P7	Kang.v3.Scaffold4G0012700|1	739	Pfam	PF12222	Peptide N-acetyl-beta-D-glucosaminyl asparaginase amidase A	121	237	1.6e-30	T	24-09-2020	IPR021102	Peptide-N4-(N-acetyl-beta-glucosaminyl)asparagine amidase A
P7	Kang.v3.Scaffold4G0012750|1	211	Pfam	PF02183	Homeobox associated leucine zipper	136	168	7.1e-09	T	24-09-2020	IPR003106	Leucine zipper, homeobox-associated	GO:0006355|GO:0043565
P7	Kang.v3.Scaffold4G0012750|1	211	Pfam	PF00046	Homeodomain	80	134	5.8e-16	T	24-09-2020	IPR001356	Homeobox domain	GO:0003677
P7	Kang.v3.Scaffold4G0012760|1	583	Pfam	PF04484	QWRF family	245	535	1.2e-71	T	24-09-2020	IPR007573	QWRF family
P7	Kang.v3.Scaffold4G0012780|1	286	Pfam	PF07837	Formiminotransferase domain, N-terminal subdomain	7	182	6.5e-44	T	24-09-2020	IPR012886	Formiminotransferase, N-terminal subdomain	GO:0005542|GO:0016740
P7	Kang.v3.Scaffold4G0012790|1	335	Pfam	PF07837	Formiminotransferase domain, N-terminal subdomain	37	229	2.8e-50	T	24-09-2020	IPR012886	Formiminotransferase, N-terminal subdomain	GO:0005542|GO:0016740
P7	Kang.v3.Scaffold4G0012800|1	434	Pfam	PF02485	Core-2/I-Branching enzyme	210	346	7.1e-32	T	24-09-2020	IPR003406	Glycosyl transferase, family 14	GO:0016020
P7	Kang.v3.Scaffold4G0012800|1	434	Pfam	PF02485	Core-2/I-Branching enzyme	35	148	1e-28	T	24-09-2020	IPR003406	Glycosyl transferase, family 14	GO:0016020
P7	Kang.v3.Scaffold4G0012820|1	263	Pfam	PF01342	SAND domain	54	91	2.5e-05	T	24-09-2020	IPR000770	SAND domain	GO:0003677
P7	Kang.v3.Scaffold4G0012830|1	741	Pfam	PF04410	Gar1/Naf1 RNA binding region	281	425	8.4e-36	T	24-09-2020	IPR007504	H/ACA ribonucleoprotein complex, subunit Gar1/Naf1	GO:0001522|GO:0042254
P7	Kang.v3.Scaffold4G0012840|1	1111	Pfam	PF17177	Pentacotripeptide-repeat region of PRORP	551	666	3.9e-12	T	24-09-2020	IPR033443	Pentacotripeptide-repeat region of PRORP
P7	Kang.v3.Scaffold4G0012840|1	1111	Pfam	PF13041	PPR repeat family	883	925	1.7e-08	T	24-09-2020	IPR002885	Pentatricopeptide repeat
P7	Kang.v3.Scaffold4G0012840|1	1111	Pfam	PF13041	PPR repeat family	359	404	1.6e-12	T	24-09-2020	IPR002885	Pentatricopeptide repeat
P7	Kang.v3.Scaffold4G0012840|1	1111	Pfam	PF01535	PPR repeat	954	979	0.2	T	24-09-2020	IPR002885	Pentatricopeptide repeat
P7	Kang.v3.Scaffold4G0012840|1	1111	Pfam	PF01535	PPR repeat	327	356	2e-08	T	24-09-2020	IPR002885	Pentatricopeptide repeat
P7	Kang.v3.Scaffold4G0012840|1	1111	Pfam	PF01535	PPR repeat	211	240	0.00029	T	24-09-2020	IPR002885	Pentatricopeptide repeat
P7	Kang.v3.Scaffold4G0012840|1	1111	Pfam	PF01535	PPR repeat	502	522	0.75	T	24-09-2020	IPR002885	Pentatricopeptide repeat
P7	Kang.v3.Scaffold4G0012840|1	1111	Pfam	PF01535	PPR repeat	678	703	4e-05	T	24-09-2020	IPR002885	Pentatricopeptide repeat
P7	Kang.v3.Scaffold4G0012840|1	1111	Pfam	PF01535	PPR repeat	176	205	0.051	T	24-09-2020	IPR002885	Pentatricopeptide repeat
P7	Kang.v3.Scaffold4G0012840|1	1111	Pfam	PF01535	PPR repeat	431	460	0.36	T	24-09-2020	IPR002885	Pentatricopeptide repeat
P7	Kang.v3.Scaffold4G0012840|1	1111	Pfam	PF01535	PPR repeat	714	740	0.0047	T	24-09-2020	IPR002885	Pentatricopeptide repeat
P7	Kang.v3.Scaffold4G0012840|1	1111	Pfam	PF13812	Pentatricopeptide repeat domain	741	789	1.6e-05	T	24-09-2020	IPR002885	Pentatricopeptide repeat
P7	Kang.v3.Scaffold4G0012850|1	249	Pfam	PF04144	SCAMP family	97	182	3.9e-27	T	24-09-2020	IPR007273	SCAMP	GO:0015031|GO:0016021
P7	Kang.v3.Scaffold4G0012850|1	249	Pfam	PF04144	SCAMP family	182	229	3.2e-08	T	24-09-2020	IPR007273	SCAMP	GO:0015031|GO:0016021
P7	Kang.v3.Scaffold4G0012860|1	760	Pfam	PF08263	Leucine rich repeat N-terminal domain	34	71	0.00024	T	24-09-2020	IPR013210	Leucine-rich repeat-containing N-terminal, plant-type
P7	Kang.v3.Scaffold4G0012860|1	760	Pfam	PF00560	Leucine Rich Repeat	98	116	1.7	T	24-09-2020	IPR001611	Leucine-rich repeat	GO:0005515
P7	Kang.v3.Scaffold4G0012860|1	760	Pfam	PF07714	Protein tyrosine and serine/threonine kinase	474	745	2.4e-43	T	24-09-2020	IPR001245	Serine-threonine/tyrosine-protein kinase, catalytic domain	GO:0004672|GO:0006468
P7	Kang.v3.Scaffold4G0012860|1	760	Pfam	PF13855	Leucine rich repeat	120	179	6.7e-09	T	24-09-2020	IPR001611	Leucine-rich repeat	GO:0005515
P7	Kang.v3.Scaffold4G0012870|1	381	Pfam	PF16881	N-terminal domain of lipoyl synthase of Radical_SAM family	20	118	8.6e-17	T	24-09-2020	IPR031691	Lipoyl synthase, N-terminal
P7	Kang.v3.Scaffold4G0012870|1	381	Pfam	PF04055	Radical SAM superfamily	141	303	5.9e-14	T	24-09-2020	IPR007197	Radical SAM	GO:0003824|GO:0051536
P7	Kang.v3.Scaffold4G0012890|1	367	Pfam	PF01344	Kelch motif	130	178	2.6e-11	T	24-09-2020	IPR006652	Kelch repeat type 1	GO:0005515
P7	Kang.v3.Scaffold4G0012890|1	367	Pfam	PF01344	Kelch motif	190	234	9.7e-06	T	24-09-2020	IPR006652	Kelch repeat type 1	GO:0005515
P7	Kang.v3.Scaffold4G0012900|1	599	Pfam	PF03321	GH3 auxin-responsive promoter	17	578	3.1e-179	T	24-09-2020	IPR004993	GH3 family
P7	Kang.v3.Scaffold4G0012930|1	651	Pfam	PF00646	F-box domain	18	55	0.00012	T	24-09-2020	IPR001810	F-box domain	GO:0005515
P7	Kang.v3.Scaffold4G0012940|1	341	Pfam	PF13087	AAA domain	99	206	3.1e-24	T	24-09-2020	IPR041679	DNA2/NAM7 helicase-like, C-terminal
P7	Kang.v3.Scaffold4G0012970|1	127	Pfam	PF13456	Reverse transcriptase-like	16	88	5.1e-08	T	24-09-2020	IPR002156	Ribonuclease H domain	GO:0003676|GO:0004523
P7	Kang.v3.Scaffold4G0012990|1	331	Pfam	PF00187	Chitin recognition protein	24	62	2.5e-12	T	24-09-2020	IPR001002	Chitin-binding, type 1	GO:0008061
P7	Kang.v3.Scaffold4G0012990|1	331	Pfam	PF00182	Chitinase class I	84	316	0	T	24-09-2020	IPR000726	Glycoside hydrolase, family 19, catalytic	GO:0004568|GO:0006032|GO:0016998
P7	Kang.v3.Scaffold4G0013000|1	101	Pfam	PF00056	lactate/malate dehydrogenase, NAD binding domain	37	65	0.00039	T	24-09-2020	IPR001236	Lactate/malate dehydrogenase, N-terminal	GO:0016491|GO:0055114

## Sheet: Chromosome 12
Chromosome	Gene ID		DB	Pfam ID	Pfam function			E-value			IPR code	IPR function	GO ID
P12	Kang.v3.Scaffold13G0032320|1	135	Pfam	PF02234	Cyclin-dependent kinase inhibitor	88	133	1.1e-18	T	24-09-2020	IPR003175	Cyclin-dependent kinase inhibitor	GO:0004861|GO:0005634|GO:0007050
P12	Kang.v3.Scaffold13G0032330|1	411	Pfam	PF00572	Ribosomal protein L13	11	115	6.6e-26	T	24-09-2020	IPR005822	Ribosomal protein L13	GO:0003735|GO:0005840|GO:0006412
P12	Kang.v3.Scaffold13G0032330|1	411	Pfam	PF01095	Pectinesterase	205	403	5.8e-43	T	24-09-2020	IPR000070	Pectinesterase, catalytic	GO:0030599|GO:0042545
P12	Kang.v3.Scaffold13G0032340|1	155	Pfam	PF01176	Translation initiation factor 1A / IF-1	88	148	1.9e-20	T	24-09-2020	IPR006196	RNA-binding domain, S1, IF1 type	GO:0003723|GO:0003743|GO:0006413
P12	Kang.v3.Scaffold13G0032350|1	285	Pfam	PF00249	Myb-like DNA-binding domain	46	96	4e-08	T	24-09-2020	IPR001005	SANT/Myb domain
P12	Kang.v3.Scaffold13G0032350|1	285	Pfam	PF14379	MYB-CC type transfactor, LHEQLE motif	141	187	2.3e-25	T	24-09-2020	IPR025756	MYB-CC type transcription factor, LHEQLE-containing domain
P12	Kang.v3.Scaffold13G0032360|1	810	Pfam	PF04576	Zein-binding	268	357	3.6e-30	T	24-09-2020	IPR007656	GTD-binding domain
P12	Kang.v3.Scaffold13G0032370|1	819	Pfam	PF12796	Ankyrin repeats (3 copies)	116	177	1.5e-06	T	24-09-2020	IPR020683	Ankyrin repeat-containing domain
P12	Kang.v3.Scaffold13G0032370|1	819	Pfam	PF13962	Domain of unknown function	659	771	1.9e-25	T	24-09-2020	IPR026961	PGG domain
P12	Kang.v3.Scaffold13G0032380|1	739	Pfam	PF12796	Ankyrin repeats (3 copies)	116	177	1.4e-06	T	24-09-2020	IPR020683	Ankyrin repeat-containing domain
P12	Kang.v3.Scaffold13G0032380|1	739	Pfam	PF13962	Domain of unknown function	536	648	1.2e-25	T	24-09-2020	IPR026961	PGG domain
P12	Kang.v3.Scaffold13G0032390|1	745	Pfam	PF12796	Ankyrin repeats (3 copies)	117	177	6.5e-07	T	24-09-2020	IPR020683	Ankyrin repeat-containing domain
P12	Kang.v3.Scaffold13G0032390|1	745	Pfam	PF13962	Domain of unknown function	560	666	5.8e-19	T	24-09-2020	IPR026961	PGG domain
P12	Kang.v3.Scaffold13G0032400|1	523	Pfam	PF10250	GDP-fucose protein O-fucosyltransferase	107	421	7e-71	T	24-09-2020	IPR019378	GDP-fucose protein O-fucosyltransferase
P12	Kang.v3.Scaffold13G0032420|1	964	Pfam	PF00225	Kinesin motor domain	122	437	1.8e-108	T	24-09-2020	IPR001752	Kinesin motor domain	GO:0003777|GO:0005524|GO:0007018|GO:0008017
P12	Kang.v3.Scaffold13G0032450|1	1148	Pfam	PF00931	NB-ARC domain	477	635	8.6e-36	T	24-09-2020	IPR002182	NB-ARC	GO:0043531
P12	Kang.v3.Scaffold13G0032450|1	1148	Pfam	PF18052	Rx N-terminal domain	337	415	2.8e-07	T	24-09-2020	IPR041118	Rx, N-terminal
P12	Kang.v3.Scaffold13G0032450|1	1148	Pfam	PF12061	Late blight resistance protein R1	96	217	4.9e-43	T	24-09-2020	IPR021929	Late blight resistance protein R1
P12	Kang.v3.Scaffold13G0032450|1	1148	Pfam	PF12061	Late blight resistance protein R1	219	285	1.1e-17	T	24-09-2020	IPR021929	Late blight resistance protein R1
P12	Kang.v3.Scaffold13G0032450|1	1148	Pfam	PF12061	Late blight resistance protein R1	286	324	7.3e-07	T	24-09-2020	IPR021929	Late blight resistance protein R1
P12	Kang.v3.Scaffold13G0032460|1	923	Pfam	PF12061	Late blight resistance protein R1	68	321	3.6e-88	T	24-09-2020	IPR021929	Late blight resistance protein R1
P12	Kang.v3.Scaffold13G0032460|1	923	Pfam	PF00931	NB-ARC domain	522	678	9.7e-38	T	24-09-2020	IPR002182	NB-ARC	GO:0043531
P12	Kang.v3.Scaffold13G0032480|1	2501	Pfam	PF00931	NB-ARC domain	1792	2034	1.3e-55	T	24-09-2020	IPR002182	NB-ARC	GO:0043531
P12	Kang.v3.Scaffold13G0032480|1	2501	Pfam	PF00931	NB-ARC domain	551	783	3.4e-54	T	24-09-2020	IPR002182	NB-ARC	GO:0043531
P12	Kang.v3.Scaffold13G0032480|1	2501	Pfam	PF12061	Late blight resistance protein R1	96	395	1.3e-124	T	24-09-2020	IPR021929	Late blight resistance protein R1
P12	Kang.v3.Scaffold13G0032480|1	2501	Pfam	PF12061	Late blight resistance protein R1	1350	1639	1.2e-117	T	24-09-2020	IPR021929	Late blight resistance protein R1
P12	Kang.v3.Scaffold13G0032480|1	2501	Pfam	PF18052	Rx N-terminal domain	1652	1727	1.5e-06	T	24-09-2020	IPR041118	Rx, N-terminal
P12	Kang.v3.Scaffold13G0032490|1	143	Pfam	PF00931	NB-ARC domain	47	142	2.3e-14	T	24-09-2020	IPR002182	NB-ARC	GO:0043531
P12	Kang.v3.Scaffold13G0032500|1	1188	Pfam	PF00931	NB-ARC domain	538	575	1.4e-05	T	24-09-2020	IPR002182	NB-ARC	GO:0043531
P12	Kang.v3.Scaffold13G0032500|1	1188	Pfam	PF00931	NB-ARC domain	577	723	4.2e-33	T	24-09-2020	IPR002182	NB-ARC	GO:0043531
P12	Kang.v3.Scaffold13G0032500|1	1188	Pfam	PF12061	Late blight resistance protein R1	95	385	2.7e-113	T	24-09-2020	IPR021929	Late blight resistance protein R1
P12	Kang.v3.Scaffold13G0032510|1	270	Pfam	PF00722	Glycosyl hydrolases family 16	22	202	7.5e-60	T	24-09-2020	IPR000757	Glycoside hydrolase family 16	GO:0004553|GO:0005975
P12	Kang.v3.Scaffold13G0032510|1	270	Pfam	PF06955	Xyloglucan endo-transglycosylase (XET) C-terminus	225	267	4.9e-21	T	24-09-2020	IPR010713	Xyloglucan endo-transglycosylase, C-terminal	GO:0005618|GO:0006073|GO:0016762|GO:0048046
P12	Kang.v3.Scaffold13G0032520|1	1214	Pfam	PF12061	Late blight resistance protein R1	146	332	5.8e-78	T	24-09-2020	IPR021929	Late blight resistance protein R1
P12	Kang.v3.Scaffold13G0032520|1	1214	Pfam	PF12061	Late blight resistance protein R1	83	142	8.6e-12	T	24-09-2020	IPR021929	Late blight resistance protein R1
P12	Kang.v3.Scaffold13G0032520|1	1214	Pfam	PF00931	NB-ARC domain	484	726	4.7e-54	T	24-09-2020	IPR002182	NB-ARC	GO:0043531
P12	Kang.v3.Scaffold13G0032530|1	270	Pfam	PF00722	Glycosyl hydrolases family 16	22	202	7.5e-60	T	24-09-2020	IPR000757	Glycoside hydrolase family 16	GO:0004553|GO:0005975
P12	Kang.v3.Scaffold13G0032530|1	270	Pfam	PF06955	Xyloglucan endo-transglycosylase (XET) C-terminus	225	267	4.9e-21	T	24-09-2020	IPR010713	Xyloglucan endo-transglycosylase, C-terminal	GO:0005618|GO:0006073|GO:0016762|GO:0048046
P12	Kang.v3.Scaffold13G0032540|1	585	Pfam	PF13855	Leucine rich repeat	375	418	1.2e-06	T	24-09-2020	IPR001611	Leucine-rich repeat	GO:0005515
P12	Kang.v3.Scaffold13G0032540|1	585	Pfam	PF00560	Leucine Rich Repeat	192	213	1.8	T	24-09-2020	IPR001611	Leucine-rich repeat	GO:0005515
P12	Kang.v3.Scaffold13G0032540|1	585	Pfam	PF08263	Leucine rich repeat N-terminal domain	124	162	3.5e-08	T	24-09-2020	IPR013210	Leucine-rich repeat-containing N-terminal, plant-type
P12	Kang.v3.Scaffold13G0032550|1	470	Pfam	PF00201	UDP-glucoronosyl and UDP-glucosyl transferase	268	427	1.1e-25	T	24-09-2020	IPR002213	UDP-glucuronosyl/UDP-glucosyltransferase	GO:0008194
P12	Kang.v3.Scaffold13G0032560|1	920	Pfam	PF07714	Protein tyrosine and serine/threonine kinase	576	844	2.8e-47	T	24-09-2020	IPR001245	Serine-threonine/tyrosine-protein kinase, catalytic domain	GO:0004672|GO:0006468
P12	Kang.v3.Scaffold13G0032560|1	920	Pfam	PF13855	Leucine rich repeat	359	418	8.1e-08	T	24-09-2020	IPR001611	Leucine-rich repeat	GO:0005515
P12	Kang.v3.Scaffold13G0032560|1	920	Pfam	PF08263	Leucine rich repeat N-terminal domain	23	54	0.33	T	24-09-2020	IPR013210	Leucine-rich repeat-containing N-terminal, plant-type
P12	Kang.v3.Scaffold13G0032560|1	920	Pfam	PF08263	Leucine rich repeat N-terminal domain	316	354	0.008	T	24-09-2020	IPR013210	Leucine-rich repeat-containing N-terminal, plant-type
P12	Kang.v3.Scaffold13G0032570|1	1069	Pfam	PF01150	GDA1/CD39 (nucleoside phosphatase) family	457	534	3.2e-25	T	24-09-2020	IPR000407	Nucleoside phosphatase GDA1/CD39	GO:0016787
P12	Kang.v3.Scaffold13G0032570|1	1069	Pfam	PF01150	GDA1/CD39 (nucleoside phosphatase) family	535	768	1.3e-60	T	24-09-2020	IPR000407	Nucleoside phosphatase GDA1/CD39	GO:0016787
P12	Kang.v3.Scaffold13G0032570|1	1069	Pfam	PF01150	GDA1/CD39 (nucleoside phosphatase) family	846	991	8.1e-41	T	24-09-2020	IPR000407	Nucleoside phosphatase GDA1/CD39	GO:0016787
P12	Kang.v3.Scaffold13G0032570|1	1069	Pfam	PF07983	X8 domain	379	449	1.8e-16	T	24-09-2020	IPR012946	X8 domain
P12	Kang.v3.Scaffold13G0032570|1	1069	Pfam	PF00332	Glycosyl hydrolases family 17	31	353	1.3e-102	T	24-09-2020	IPR000490	Glycoside hydrolase family 17	GO:0004553|GO:0005975
P12	Kang.v3.Scaffold13G0032600|1	637	Pfam	PF10294	Lysine methyltransferase	466	587	0.00022	T	24-09-2020	IPR019410	Lysine methyltransferase
P12	Kang.v3.Scaffold13G0032600|1	637	Pfam	PF01150	GDA1/CD39 (nucleoside phosphatase) family	39	410	2.1e-121	T	24-09-2020	IPR000407	Nucleoside phosphatase GDA1/CD39	GO:0016787
P12	Kang.v3.Scaffold13G0032620|1	214	Pfam	PF05498	Rapid ALkalinization Factor (RALF)	35	97	2.3e-28	T	24-09-2020	IPR008801	Rapid ALkalinization Factor
P12	Kang.v3.Scaffold13G0032620|1	214	Pfam	PF05498	Rapid ALkalinization Factor (RALF)	97	144	2.9e-19	T	24-09-2020	IPR008801	Rapid ALkalinization Factor
P12	Kang.v3.Scaffold13G0032630|1	476	Pfam	PF05221	S-adenosyl-L-homocysteine hydrolase	13	475	1.1e-134	T	24-09-2020	IPR000043	Adenosylhomocysteinase-like
P12	Kang.v3.Scaffold13G0032630|1	476	Pfam	PF00670	S-adenosyl-L-homocysteine hydrolase, NAD binding domain	231	394	1.7e-82	T	24-09-2020	IPR015878	S-adenosyl-L-homocysteine hydrolase, NAD binding domain
P12	Kang.v3.Scaffold13G0032640|1	356	Pfam	PF16363	GDP-mannose 4,6 dehydratase	11	330	1.4e-51	T	24-09-2020	IPR016040	NAD(P)-binding domain
P12	Kang.v3.Scaffold13G0032660|1	193	Pfam	PF02362	B3 DNA binding domain	15	98	2.9e-27	T	24-09-2020	IPR003340	B3 DNA binding domain	GO:0003677
P12	Kang.v3.Scaffold13G0032670|1	302	Pfam	PF05653	Magnesium transporter NIPA	6	238	2.8e-102	T	24-09-2020	IPR008521	Magnesium transporter NIPA	GO:0015095|GO:0015693|GO:0016021
P12	Kang.v3.Scaffold13G0032700|1	349	Pfam	PF00646	F-box domain	11	47	1.8e-06	T	24-09-2020	IPR001810	F-box domain	GO:0005515
P12	Kang.v3.Scaffold13G0032700|1	349	Pfam	PF01344	Kelch motif	98	140	3.7e-13	T	24-09-2020	IPR006652	Kelch repeat type 1	GO:0005515
P12	Kang.v3.Scaffold13G0032700|1	349	Pfam	PF01344	Kelch motif	145	188	1.3e-11	T	24-09-2020	IPR006652	Kelch repeat type 1	GO:0005515
P12	Kang.v3.Scaffold13G0032710|1	128	Pfam	PF05856	ARP2/3 complex 20 kDa subunit (ARPC4)	6	35	8.5e-06	T	24-09-2020	IPR008384	Actin-related protein 2/3 complex subunit 4	GO:0005885|GO:0015629|GO:0030041|GO:0034314
P12	Kang.v3.Scaffold13G0032710|1	128	Pfam	PF05856	ARP2/3 complex 20 kDa subunit (ARPC4)	35	126	4.6e-41	T	24-09-2020	IPR008384	Actin-related protein 2/3 complex subunit 4	GO:0005885|GO:0015629|GO:0030041|GO:0034314
P12	Kang.v3.Scaffold13G0032720|1	370	Pfam	PF00627	UBA/TS-N domain	120	151	1.2e-07	T	24-09-2020	IPR015940	Ubiquitin-associated domain
P12	Kang.v3.Scaffold13G0032720|1	370	Pfam	PF09409	PUB domain	277	347	7.9e-25	T	24-09-2020	IPR018997	PUB domain
P12	Kang.v3.Scaffold13G0032730|1	395	Pfam	PF01503	Phosphoribosyl-ATP pyrophosphohydrolase	292	381	5.3e-12	T	24-09-2020	IPR021130	Phosphoribosyl-ATP pyrophosphohydrolase-like
P12	Kang.v3.Scaffold13G0032730|1	395	Pfam	PF07983	X8 domain	2	72	2.4e-20	T	24-09-2020	IPR012946	X8 domain
P12	Kang.v3.Scaffold13G0032730|1	395	Pfam	PF01502	Phosphoribosyl-AMP cyclohydrolase	195	268	3.6e-27	T	24-09-2020	IPR002496	Phosphoribosyl-AMP cyclohydrolase domain	GO:0000105|GO:0004635
P12	Kang.v3.Scaffold13G0032740|1	361	Pfam	PF12697	Alpha/beta hydrolase family	155	349	1e-09	T	24-09-2020	IPR000073	Alpha/beta hydrolase fold-1
P12	Kang.v3.Scaffold13G0032740|1	361	Pfam	PF02115	RHO protein GDP dissociation inhibitor	53	97	3.1e-12	T	24-09-2020	IPR000406	Rho protein GDP-dissociation inhibitor	GO:0005094|GO:0005737
P12	Kang.v3.Scaffold13G0032750|1	384	Pfam	PF00560	Leucine Rich Repeat	190	212	0.014	T	24-09-2020	IPR001611	Leucine-rich repeat	GO:0005515
P12	Kang.v3.Scaffold13G0032750|1	384	Pfam	PF13855	Leucine rich repeat	119	179	6.6e-09	T	24-09-2020	IPR001611	Leucine-rich repeat	GO:0005515
P12	Kang.v3.Scaffold13G0032760|1	430	Pfam	PF02225	PA domain	50	124	8.1e-11	T	24-09-2020	IPR003137	PA domain
P12	Kang.v3.Scaffold13G0032760|1	430	Pfam	PF04258	Signal peptide peptidase	259	400	2.1e-42	T	24-09-2020	IPR007369	Peptidase A22B, signal peptide peptidase	GO:0004190|GO:0016021
P12	Kang.v3.Scaffold13G0032790|1	97	Pfam	PF00179	Ubiquitin-conjugating enzyme	3	95	1.2e-17	T	24-09-2020	IPR000608	Ubiquitin-conjugating enzyme E2
P12	Kang.v3.Scaffold13G0032810|1	1783	Pfam	PF00270	DEAD/DEAH box helicase	1162	1333	3.5e-47	T	24-09-2020	IPR011545	DEAD/DEAH box helicase domain	GO:0003676|GO:0005524
P12	Kang.v3.Scaffold13G0032810|1	1783	Pfam	PF00270	DEAD/DEAH box helicase	122	228	4e-27	T	24-09-2020	IPR011545	DEAD/DEAH box helicase domain	GO:0003676|GO:0005524
P12	Kang.v3.Scaffold13G0032810|1	1783	Pfam	PF00271	Helicase conserved C-terminal domain	304	415	2.1e-25	T	24-09-2020	IPR001650	Helicase, C-terminal
P12	Kang.v3.Scaffold13G0032810|1	1783	Pfam	PF00271	Helicase conserved C-terminal domain	1371	1479	7.2e-28	T	24-09-2020	IPR001650	Helicase, C-terminal
P12	Kang.v3.Scaffold13G0032830|1	395	Pfam	PF07298	NnrU protein	145	363	3.6e-49	T	24-09-2020	IPR009915	NnrU domain
P12	Kang.v3.Scaffold13G0032850|1	836	Pfam	PF01417	ENTH domain	25	145	5.2e-44	T	24-09-2020	IPR013809	ENTH domain
P12	Kang.v3.Scaffold13G0032870|1	258	Pfam	PF04554	Extensin-like region	207	255	0.00016	T	24-09-2020	IPR006706	Extensin domain	GO:0005199|GO:0009664
P12	Kang.v3.Scaffold13G0032920|1	607	Pfam	PF04554	Extensin-like region	326	376	3e-05	T	24-09-2020	IPR006706	Extensin domain	GO:0005199|GO:0009664
P12	Kang.v3.Scaffold13G0032940|1	286	Pfam	PF00182	Chitinase class I	34	260	4.2e-59	T	24-09-2020	IPR000726	Glycoside hydrolase, family 19, catalytic	GO:0004568|GO:0006032|GO:0016998
P12	Kang.v3.Scaffold13G0032950|1	407	Pfam	PF07714	Protein tyrosine and serine/threonine kinase	121	393	2.5e-46	T	24-09-2020	IPR001245	Serine-threonine/tyrosine-protein kinase, catalytic domain	GO:0004672|GO:0006468
P12	Kang.v3.Scaffold13G0032960|1	513	Pfam	PF05761	5' nucleotidase family	52	489	7.3e-127	T	24-09-2020	IPR008380	HAD-superfamily hydrolase, subfamily IG, 5'-nucleotidase
P12	Kang.v3.Scaffold13G0032980|1	300	Pfam	PF02852	Pyridine nucleotide-disulphide oxidoreductase, dimerisation domain	232	289	8e-12	T	24-09-2020	IPR004099	Pyridine nucleotide-disulphide oxidoreductase, dimerisation domain	GO:0045454|GO:0055114
P12	Kang.v3.Scaffold13G0032980|1	300	Pfam	PF07992	Pyridine nucleotide-disulphide oxidoreductase	90	222	1.8e-17	T	24-09-2020	IPR023753	FAD/NAD(P)-binding domain	GO:0016491|GO:0055114
P12	Kang.v3.Scaffold13G0033090|1	394	Pfam	PF00112	Papain family cysteine protease	46	186	2.5e-06	T	24-09-2020	IPR000668	Peptidase C1A, papain C-terminal	GO:0006508|GO:0008234
P12	Kang.v3.Scaffold13G0033140|1	113	Pfam	PF00031	Cystatin domain	31	79	9.7e-07	T	24-09-2020	IPR000010	Cystatin domain	GO:0004869
P12	Kang.v3.Scaffold13G0033150|1	155	Pfam	PF00171	Aldehyde dehydrogenase family	27	136	8.7e-17	T	24-09-2020	IPR015590	Aldehyde dehydrogenase domain	GO:0016491|GO:0055114
P12	Kang.v3.Scaffold13G0033170|1	463	Pfam	PF02852	Pyridine nucleotide-disulphide oxidoreductase, dimerisation domain	265	316	3.7e-09	T	24-09-2020	IPR004099	Pyridine nucleotide-disulphide oxidoreductase, dimerisation domain	GO:0045454|GO:0055114
P12	Kang.v3.Scaffold13G0033180|1	2460	Pfam	PF00005	ABC transporter	1656	1806	2.7e-33	T	24-09-2020	IPR003439	ABC transporter-like	GO:0005524
P12	Kang.v3.Scaffold13G0033180|1	2460	Pfam	PF00005	ABC transporter	2291	2405	3e-14	T	24-09-2020	IPR003439	ABC transporter-like	GO:0005524
P12	Kang.v3.Scaffold13G0033180|1	2460	Pfam	PF00664	ABC transporter transmembrane region	1320	1588	6.8e-46	T	24-09-2020	IPR011527	ABC transporter type 1, transmembrane domain	GO:0005524|GO:0016021|GO:0042626|GO:0055085
P12	Kang.v3.Scaffold13G0033180|1	2460	Pfam	PF00664	ABC transporter transmembrane region	701	968	1.7e-55	T	24-09-2020	IPR011527	ABC transporter type 1, transmembrane domain	GO:0005524|GO:0016021|GO:0042626|GO:0055085
P12	Kang.v3.Scaffold13G0033180|1	2460	Pfam	PF00664	ABC transporter transmembrane region	1952	2221	4.7e-46	T	24-09-2020	IPR011527	ABC transporter type 1, transmembrane domain	GO:0005524|GO:0016021|GO:0042626|GO:0055085
P12	Kang.v3.Scaffold13G0033180|1	2460	Pfam	PF00664	ABC transporter transmembrane region	62	306	4.3e-47	T	24-09-2020	IPR011527	ABC transporter type 1, transmembrane domain	GO:0005524|GO:0016021|GO:0042626|GO:0055085
P12	Kang.v3.Scaffold13G0033180|1	2460	Pfam	PF00005	ABC transporter	1042	1191	1.1e-31	T	24-09-2020	IPR003439	ABC transporter-like	GO:0005524
P12	Kang.v3.Scaffold13G0033180|1	2460	Pfam	PF00005	ABC transporter	385	533	7.4e-36	T	24-09-2020	IPR003439	ABC transporter-like	GO:0005524
P12	Kang.v3.Scaffold13G0033190|1	1116	Pfam	PF00005	ABC transporter	324	422	3.1e-19	T	24-09-2020	IPR003439	ABC transporter-like	GO:0005524
P12	Kang.v3.Scaffold13G0033190|1	1116	Pfam	PF00005	ABC transporter	889	1039	7.1e-34	T	24-09-2020	IPR003439	ABC transporter-like	GO:0005524
P12	Kang.v3.Scaffold13G0033190|1	1116	Pfam	PF00664	ABC transporter transmembrane region	635	748	5.1e-17	T	24-09-2020	IPR011527	ABC transporter type 1, transmembrane domain	GO:0005524|GO:0016021|GO:0042626|GO:0055085
P12	Kang.v3.Scaffold13G0033190|1	1116	Pfam	PF00664	ABC transporter transmembrane region	21	256	7.5e-54	T	24-09-2020	IPR011527	ABC transporter type 1, transmembrane domain	GO:0005524|GO:0016021|GO:0042626|GO:0055085
P12	Kang.v3.Scaffold13G0033210|1	677	Pfam	PF00271	Helicase conserved C-terminal domain	474	585	2.1e-14	T	24-09-2020	IPR001650	Helicase, C-terminal
P12	Kang.v3.Scaffold13G0033210|1	677	Pfam	PF00176	SNF2 family N-terminal domain	209	465	5.8e-27	T	24-09-2020	IPR000330	SNF2-related, N-terminal domain	GO:0005524
P12	Kang.v3.Scaffold13G0033220|1	166	Pfam	PF00861	Ribosomal L18 of archaea, bacteria, mitoch. and chloroplast	39	166	4.2e-43	T	24-09-2020	IPR005484	Ribosomal protein L18	GO:0003735|GO:0005840|GO:0006412
P12	Kang.v3.Scaffold13G0033240|1	331	Pfam	PF00069	Protein kinase domain	3	132	4.7e-28	T	24-09-2020	IPR000719	Protein kinase domain	GO:0004672|GO:0005524|GO:0006468
P12	Kang.v3.Scaffold13G0033240|1	331	Pfam	PF03822	NAF domain	180	235	2.5e-17	T	24-09-2020	IPR004041	NAF domain	GO:0007165
P12	Kang.v3.Scaffold13G0033250|1	575	Pfam	PF04607	Region found in RelA / SpoT proteins	306	428	3.7e-29	T	24-09-2020	IPR007685	RelA/SpoT	GO:0015969
P12	Kang.v3.Scaffold13G0033250|1	575	Pfam	PF13499	EF-hand domain pair	472	524	2.4e-09	T	24-09-2020	IPR002048	EF-hand domain	GO:0005509
P12	Kang.v3.Scaffold13G0033260|1	369	Pfam	PF10436	Mitochondrial branched-chain alpha-ketoacid dehydrogenase kinase	28	187	1e-52	T	24-09-2020	IPR018955	Branched-chain alpha-ketoacid dehydrogenase kinase/Pyruvate dehydrogenase kinase, N-terminal
P12	Kang.v3.Scaffold13G0033260|1	369	Pfam	PF02518	Histidine kinase-, DNA gyrase B-, and HSP90-like ATPase	232	359	2.5e-14	T	24-09-2020	IPR003594	Histidine kinase/HSP90-like ATPase
P12	Kang.v3.Scaffold13G0033270|1	270	Pfam	PF03908	Sec20	154	231	7.5e-07	T	24-09-2020	IPR005606	Sec20	GO:0005484|GO:0006890
P12	Kang.v3.Scaffold13G0033280|1	439	Pfam	PF07714	Protein tyrosine and serine/threonine kinase	149	262	3.1e-18	T	24-09-2020	IPR001245	Serine-threonine/tyrosine-protein kinase, catalytic domain	GO:0004672|GO:0006468
P12	Kang.v3.Scaffold13G0033280|1	439	Pfam	PF07714	Protein tyrosine and serine/threonine kinase	282	386	3.7e-09	T	24-09-2020	IPR001245	Serine-threonine/tyrosine-protein kinase, catalytic domain	GO:0004672|GO:0006468
P12	Kang.v3.Scaffold13G0033290|1	304	Pfam	PF07714	Protein tyrosine and serine/threonine kinase	73	155	1.1e-12	T	24-09-2020	IPR001245	Serine-threonine/tyrosine-protein kinase, catalytic domain	GO:0004672|GO:0006468
P12	Kang.v3.Scaffold13G0033290|1	304	Pfam	PF07714	Protein tyrosine and serine/threonine kinase	189	294	1.9e-12	T	24-09-2020	IPR001245	Serine-threonine/tyrosine-protein kinase, catalytic domain	GO:0004672|GO:0006468
P12	Kang.v3.Scaffold13G0033300|1	579	Pfam	PF01535	PPR repeat	332	357	0.00079	T	24-09-2020	IPR002885	Pentatricopeptide repeat
P12	Kang.v3.Scaffold13G0033300|1	579	Pfam	PF01535	PPR repeat	224	253	0.02	T	24-09-2020	IPR002885	Pentatricopeptide repeat
P12	Kang.v3.Scaffold13G0033300|1	579	Pfam	PF13041	PPR repeat family	362	410	7.4e-08	T	24-09-2020	IPR002885	Pentatricopeptide repeat
P12	Kang.v3.Scaffold13G0033300|1	579	Pfam	PF13041	PPR repeat family	255	304	1.2e-09	T	24-09-2020	IPR002885	Pentatricopeptide repeat
P12	Kang.v3.Scaffold13G0033300|1	579	Pfam	PF13041	PPR repeat family	503	549	9e-09	T	24-09-2020	IPR002885	Pentatricopeptide repeat
P12	Kang.v3.Scaffold13G0033300|1	579	Pfam	PF13041	PPR repeat family	434	481	1.6e-07	T	24-09-2020	IPR002885	Pentatricopeptide repeat
P12	Kang.v3.Scaffold13G0033310|1	252	Pfam	PF00438	S-adenosylmethionine synthetase, N-terminal domain	4	101	6.4e-43	T	24-09-2020	IPR022628	S-adenosylmethionine synthetase, N-terminal	GO:0004478|GO:0006556
P12	Kang.v3.Scaffold13G0033310|1	252	Pfam	PF02772	S-adenosylmethionine synthetase, central domain	117	200	2.1e-35	T	24-09-2020	IPR022629	S-adenosylmethionine synthetase, central domain	GO:0004478|GO:0006556
P12	Kang.v3.Scaffold13G0033320|1	401	Pfam	PF00168	C2 domain	41	137	1.1e-11	T	24-09-2020	IPR000008	C2 domain
P12	Kang.v3.Scaffold13G0033340|1	1667	Pfam	PF00400	WD domain, G-beta repeat	1534	1570	0.0076	T	24-09-2020	IPR001680	WD40 repeat	GO:0005515
P12	Kang.v3.Scaffold13G0033340|1	1667	Pfam	PF00400	WD domain, G-beta repeat	1360	1391	0.044	T	24-09-2020	IPR001680	WD40 repeat	GO:0005515
P12	Kang.v3.Scaffold13G0033340|1	1667	Pfam	PF02138	Beige/BEACH domain	364	576	1.2e-44	T	24-09-2020	IPR000409	BEACH domain
P12	Kang.v3.Scaffold13G0033350|1	121	Pfam	PF01599	Ribosomal protein S27a	69	112	1.3e-25	T	24-09-2020	IPR002906	Ribosomal protein S27a	GO:0003735|GO:0005840|GO:0006412
P12	Kang.v3.Scaffold13G0033350|1	121	Pfam	PF00240	Ubiquitin family	3	72	5e-32	T	24-09-2020	IPR000626	Ubiquitin-like domain	GO:0005515
P12	Kang.v3.Scaffold13G0033360|1	577	Pfam	PF00083	Sugar (and other) transporter	451	555	8e-28	T	24-09-2020	IPR005828	Major facilitator, sugar transporter-like	GO:0016021|GO:0022857|GO:0055085
P12	Kang.v3.Scaffold13G0033360|1	577	Pfam	PF00083	Sugar (and other) transporter	31	370	6.7e-91	T	24-09-2020	IPR005828	Major facilitator, sugar transporter-like	GO:0016021|GO:0022857|GO:0055085
P12	Kang.v3.Scaffold13G0033370|1	1163	Pfam	PF02852	Pyridine nucleotide-disulphide oxidoreductase, dimerisation domain	1044	1153	8.6e-40	T	24-09-2020	IPR004099	Pyridine nucleotide-disulphide oxidoreductase, dimerisation domain	GO:0045454|GO:0055114
P12	Kang.v3.Scaffold13G0033370|1	1163	Pfam	PF07992	Pyridine nucleotide-disulphide oxidoreductase	701	1025	2.4e-70	T	24-09-2020	IPR023753	FAD/NAD(P)-binding domain	GO:0016491|GO:0055114
P12	Kang.v3.Scaffold13G0033370|1	1163	Pfam	PF04146	YT521-B-like domain	327	469	1.1e-37	T	24-09-2020	IPR007275	YTH domain	GO:0003723
P12	Kang.v3.Scaffold13G0033380|1	353	Pfam	PF00575	S1 RNA binding domain	126	188	1.5e-06	T	24-09-2020	IPR003029	S1 domain	GO:0003676
P12	Kang.v3.Scaffold13G0033380|1	353	Pfam	PF00575	S1 RNA binding domain	38	108	9.3e-05	T	24-09-2020	IPR003029	S1 domain	GO:0003676
P12	Kang.v3.Scaffold13G0033380|1	353	Pfam	PF00575	S1 RNA binding domain	202	271	3.9e-17	T	24-09-2020	IPR003029	S1 domain	GO:0003676
P12	Kang.v3.Scaffold13G0033400|1	169	Pfam	PF05184	Saposin-like type B, region 1	68	100	1.4e-08	T	24-09-2020	IPR007856	Saposin-like type B, region 1	GO:0006629
P12	Kang.v3.Scaffold13G0033410|1	162	Pfam	PF00179	Ubiquitin-conjugating enzyme	17	149	2.3e-33	T	24-09-2020	IPR000608	Ubiquitin-conjugating enzyme E2
P12	Kang.v3.Scaffold13G0033420|1	398	Pfam	PF00450	Serine carboxypeptidase	6	390	2.6e-109	T	24-09-2020	IPR001563	Peptidase S10, serine carboxypeptidase	GO:0004185|GO:0006508
P12	Kang.v3.Scaffold13G0033430|1	304	Pfam	PF08268	F-box associated domain	157	234	0.00014	T	24-09-2020	IPR013187	F-box associated domain, type 3
P12	Kang.v3.Scaffold13G0033440|1	653	Pfam	PF04928	Poly(A) polymerase central domain	176	483	6.5e-53	T	24-09-2020	IPR007012	Poly(A) polymerase, central domain	GO:0004652|GO:0043631
P12	Kang.v3.Scaffold13G0033440|1	653	Pfam	PF07019	Rab5-interacting protein (Rab5ip)	102	174	3.9e-14	T	24-09-2020	IPR029008	Rab5-interacting protein family
P12	Kang.v3.Scaffold13G0033450|1	517	Pfam	PF03514	GRAS domain family	127	503	2.8e-85	T	24-09-2020	IPR005202	Transcription factor GRAS
P12	Kang.v3.Scaffold13G0033460|1	315	Pfam	PF00179	Ubiquitin-conjugating enzyme	56	180	6.4e-25	T	24-09-2020	IPR000608	Ubiquitin-conjugating enzyme E2
P12	Kang.v3.Scaffold13G0033470|1	109	Pfam	PF19026	HYPK UBA domain	68	108	2e-18	T	24-09-2020	IPR044034	Nascent polypeptide-associated complex subunit alpha-like, UBA domain
P12	Kang.v3.Scaffold13G0033480|1	772	Pfam	PF00989	PAS fold	81	190	8.3e-16	T	24-09-2020	IPR013767	PAS fold	GO:0006355
P12	Kang.v3.Scaffold13G0033480|1	772	Pfam	PF07714	Protein tyrosine and serine/threonine kinase	456	694	9.6e-63	T	24-09-2020	IPR001245	Serine-threonine/tyrosine-protein kinase, catalytic domain	GO:0004672|GO:0006468
P12	Kang.v3.Scaffold13G0033490|1	608	Pfam	PF00549	CoA-ligase	173	298	5.9e-14	T	24-09-2020	IPR005811	ATP-citrate lyase/succinyl-CoA ligase	GO:0003824
P12	Kang.v3.Scaffold13G0033490|1	608	Pfam	PF00285	Citrate synthase, C-terminal domain	399	597	1e-16	T	24-09-2020	IPR002020	Citrate synthase	GO:0046912
P12	Kang.v3.Scaffold13G0033500|1	411	Pfam	PF12617	Iron-Sulfur binding protein C terminal	195	363	3.9e-55	T	24-09-2020	IPR021039	Iron-sulphur binding protein LdpA, C-terminal
P12	Kang.v3.Scaffold13G0033720|1	1104	Pfam	PF05182	Fip1 motif	171	213	8.8e-21	T	24-09-2020	IPR007854	Pre-mRNA polyadenylation factor Fip1 domain
P12	Kang.v3.Scaffold13G0033730|1	605	Pfam	PF00171	Aldehyde dehydrogenase family	89	536	5.1e-121	T	24-09-2020	IPR015590	Aldehyde dehydrogenase domain	GO:0016491|GO:0055114
P12	Kang.v3.Scaffold13G0033740|1	380	Pfam	PF03140	Plant protein of unknown function	10	372	1.7e-87	T	24-09-2020	IPR004158	Protein of unknown function DUF247, plant
P12	Kang.v3.Scaffold13G0033750|1	308	Pfam	PF00179	Ubiquitin-conjugating enzyme	15	126	1.3e-20	T	24-09-2020	IPR000608	Ubiquitin-conjugating enzyme E2
P12	Kang.v3.Scaffold13G0033760|1	662	Pfam	PF04802	Component of IIS longevity pathway SMK-1	1	174	4.8e-48	T	24-09-2020	IPR006887	Domain of unknown function DUF625
P12	Kang.v3.Scaffold13G0033780|1	1010	Pfam	PF12796	Ankyrin repeats (3 copies)	552	630	1.8e-06	T	24-09-2020	IPR020683	Ankyrin repeat-containing domain
P12	Kang.v3.Scaffold13G0033780|1	1010	Pfam	PF03859	CG-1 domain	124	167	6.7e-14	T	24-09-2020	IPR005559	CG-1 DNA-binding domain	GO:0003677
P12	Kang.v3.Scaffold13G0033780|1	1010	Pfam	PF03859	CG-1 domain	32	104	4.6e-22	T	24-09-2020	IPR005559	CG-1 DNA-binding domain	GO:0003677
P12	Kang.v3.Scaffold13G0033780|1	1010	Pfam	PF01779	Ribosomal L29e protein family	954	993	3.5e-22	T	24-09-2020	IPR002673	Ribosomal protein L29e	GO:0003735|GO:0005840|GO:0006412
P12	Kang.v3.Scaffold13G0033790|1	566	Pfam	PF13193	AMP-binding enzyme C-terminal domain	466	545	4.2e-18	T	24-09-2020	IPR025110	AMP-binding enzyme, C-terminal domain
P12	Kang.v3.Scaffold13G0033790|1	566	Pfam	PF00501	AMP-binding enzyme	25	457	3.8e-84	T	24-09-2020	IPR000873	AMP-dependent synthetase/ligase
P12	Kang.v3.Scaffold13G0033800|1	170	Pfam	PF00320	GATA zinc finger	38	72	5.1e-17	T	24-09-2020	IPR000679	Zinc finger, GATA-type	GO:0006355|GO:0008270|GO:0043565
P12	Kang.v3.Scaffold13G0033810|1	519	Pfam	PF00072	Response regulator receiver domain	2	86	2.9e-15	T	24-09-2020	IPR001789	Signal transduction response regulator, receiver domain	GO:0000160
P12	Kang.v3.Scaffold13G0033810|1	519	Pfam	PF00249	Myb-like DNA-binding domain	149	197	7.2e-08	T	24-09-2020	IPR001005	SANT/Myb domain
P12	Kang.v3.Scaffold13G0033820|1	236	Pfam	PF14571	Stress-induced protein Di19, C-terminal	123	226	5.1e-31	T	24-09-2020	IPR027935	Protein dehydration-induced 19, C-terminal
P12	Kang.v3.Scaffold13G0033820|1	236	Pfam	PF05605	Drought induced 19 protein (Di19), zinc-binding	38	103	1.3e-13	T	24-09-2020	IPR008598	Drought induced 19 protein type, zinc-binding domain
P12	Kang.v3.Scaffold13G0033840|1	517	Pfam	PF01095	Pectinesterase	236	459	1.5e-85	T	24-09-2020	IPR000070	Pectinesterase, catalytic	GO:0030599|GO:0042545
P12	Kang.v3.Scaffold13G0033840|1	517	Pfam	PF04043	Plant invertase/pectin methylesterase inhibitor	53	201	3.5e-22	T	24-09-2020	IPR006501	Pectinesterase inhibitor domain	GO:0004857
P12	Kang.v3.Scaffold13G0033850|1	781	Pfam	PF16869	Condensin II complex subunit CAP-H2 or CNDH2, mid domain	252	410	6.2e-36	T	24-09-2020	IPR031719	Condensin II complex subunit H2, middle domain
P12	Kang.v3.Scaffold13G0033850|1	781	Pfam	PF16858	Condensin II complex subunit CAP-H2 or CNDH2, C-term	411	704	1.2e-59	T	24-09-2020	IPR031737	Condensin-2 complex subunit H2, C-terminal
P12	Kang.v3.Scaffold13G0033850|1	781	Pfam	PF06278	Condensin II complex subunit CAP-H2 or CNDH2, N-terminal	23	71	6.2e-10	T	24-09-2020	IPR009378	Condensin II complex subunit H2, N-terminal
P12	Kang.v3.Scaffold13G0033860|1	466	Pfam	PF12697	Alpha/beta hydrolase family	219	453	2.9e-08	T	24-09-2020	IPR000073	Alpha/beta hydrolase fold-1
P12	Kang.v3.Scaffold13G0033860|1	466	Pfam	PF00561	alpha/beta hydrolase fold	35	83	6.4e-06	T	24-09-2020	IPR000073	Alpha/beta hydrolase fold-1
P12	Kang.v3.Scaffold13G0033870|1	754	Pfam	PF02737	3-hydroxyacyl-CoA dehydrogenase, NAD binding domain	341	519	5.8e-61	T	24-09-2020	IPR006176	3-hydroxyacyl-CoA dehydrogenase, NAD binding	GO:0003857|GO:0006631|GO:0016491|GO:0055114
P12	Kang.v3.Scaffold13G0033870|1	754	Pfam	PF00725	3-hydroxyacyl-CoA dehydrogenase, C-terminal domain	522	615	8.9e-20	T	24-09-2020	IPR006108	3-hydroxyacyl-CoA dehydrogenase, C-terminal	GO:0003857|GO:0006631|GO:0016491|GO:0055114
P12	Kang.v3.Scaffold13G0033870|1	754	Pfam	PF00378	Enoyl-CoA hydratase/isomerase	122	241	4.1e-28	T	24-09-2020	IPR001753	Enoyl-CoA hydratase/isomerase	GO:0003824
P12	Kang.v3.Scaffold13G0033990|1	464	Pfam	PF09173	Initiation factor eIF2 gamma, C terminal	362	451	5.9e-32	T	24-09-2020	IPR015256	Translation initiation factor 2, gamma subunit, C-terminal
P12	Kang.v3.Scaffold13G0033990|1	464	Pfam	PF03144	Elongation factor Tu domain 2	268	350	2.6e-10	T	24-09-2020	IPR004161	Translation elongation factor EFTu-like, domain 2	GO:0005525
P12	Kang.v3.Scaffold13G0033990|1	464	Pfam	PF00009	Elongation factor Tu GTP binding domain	32	236	3.4e-24	T	24-09-2020	IPR000795	Transcription factor, GTP-binding domain	GO:0003924|GO:0005525
P12	Kang.v3.Scaffold13G0034000|1	243	Pfam	PF16363	GDP-mannose 4,6 dehydratase	4	221	9.4e-41	T	24-09-2020	IPR016040	NAD(P)-binding domain
P12	Kang.v3.Scaffold13G0034030|1	339	Pfam	PF00646	F-box domain	38	73	3.7e-05	T	24-09-2020	IPR001810	F-box domain	GO:0005515
P12	Kang.v3.Scaffold13G0034040|1	130	Pfam	PF00646	F-box domain	39	74	6.5e-06	T	24-09-2020	IPR001810	F-box domain	GO:0005515
P12	Kang.v3.Scaffold13G0034050|1	151	Pfam	PF08555	Eukaryotic family of unknown function (DUF1754)	3	114	3.8e-12	T	24-09-2020	IPR013865	Protein FAM32A
P12	Kang.v3.Scaffold13G0034060|1	353	Pfam	PF09320	Domain of unknown function (DUF1977)	264	334	2.3e-09	T	24-09-2020	IPR015399	Domain of unknown function DUF1977, DnaJ-like
P12	Kang.v3.Scaffold13G0034060|1	353	Pfam	PF00226	DnaJ domain	109	170	6.3e-24	T	24-09-2020	IPR001623	DnaJ domain
P12	Kang.v3.Scaffold13G0034070|1	1330	Pfam	PF12717	non-SMC mitotic condensation complex subunit 1	912	1090	1.2e-27	T	24-09-2020	IPR032682	Condensin complex subunit 1, C-terminal
P12	Kang.v3.Scaffold13G0034070|1	1330	Pfam	PF12717	non-SMC mitotic condensation complex subunit 1	430	537	5.9e-08	T	24-09-2020	IPR032682	Condensin complex subunit 1, C-terminal
P12	Kang.v3.Scaffold13G0034080|1	818	Pfam	PF00225	Kinesin motor domain	197	525	2e-91	T	24-09-2020	IPR001752	Kinesin motor domain	GO:0003777|GO:0005524|GO:0007018|GO:0008017
P12	Kang.v3.Scaffold13G0034090|1	439	Pfam	PF02902	Ulp1 protease family, C-terminal catalytic domain	322	360	4.3e-06	T	24-09-2020	IPR003653	Ulp1 protease family, C-terminal catalytic domain	GO:0006508|GO:0008234
P12	Kang.v3.Scaffold13G0034090|1	439	Pfam	PF02902	Ulp1 protease family, C-terminal catalytic domain	362	432	1.5e-11	T	24-09-2020	IPR003653	Ulp1 protease family, C-terminal catalytic domain	GO:0006508|GO:0008234
P12	Kang.v3.Scaffold13G0034100|1	330	Pfam	PF07734	F-box associated	113	236	5.9e-08	T	24-09-2020	IPR006527	F-box associated domain, type 1
P12	Kang.v3.Scaffold13G0034130|1	326	Pfam	PF00892	EamA-like transporter family	185	311	7.1e-11	T	24-09-2020	IPR000620	EamA domain	GO:0016020|GO:0016021
P12	Kang.v3.Scaffold13G0034130|1	326	Pfam	PF00892	EamA-like transporter family	9	150	1.6e-16	T	24-09-2020	IPR000620	EamA domain	GO:0016020|GO:0016021
P12	Kang.v3.Scaffold13G0034140|1	510	Pfam	PF00481	Protein phosphatase 2C	251	447	3.3e-30	T	24-09-2020	IPR001932	PPM-type phosphatase domain	GO:0016791
P12	Kang.v3.Scaffold13G0034160|1	704	Pfam	PF13812	Pentatricopeptide repeat domain	271	309	0.0049	T	24-09-2020	IPR002885	Pentatricopeptide repeat
P12	Kang.v3.Scaffold13G0034160|1	704	Pfam	PF01535	PPR repeat	45	66	0.013	T	24-09-2020	IPR002885	Pentatricopeptide repeat
P12	Kang.v3.Scaffold13G0034160|1	704	Pfam	PF01535	PPR repeat	369	391	2.1e-05	T	24-09-2020	IPR002885	Pentatricopeptide repeat
P12	Kang.v3.Scaffold13G0034160|1	704	Pfam	PF13041	PPR repeat family	168	216	3.3e-09	T	24-09-2020	IPR002885	Pentatricopeptide repeat
P12	Kang.v3.Scaffold13G0034160|1	704	Pfam	PF13041	PPR repeat family	469	515	4.4e-13	T	24-09-2020	IPR002885	Pentatricopeptide repeat
P12	Kang.v3.Scaffold13G0034170|1	618	Pfam	PF00153	Mitochondrial carrier protein	10	108	1.1e-21	T	24-09-2020	IPR018108	Mitochondrial substrate/solute carrier
P12	Kang.v3.Scaffold13G0034170|1	618	Pfam	PF00153	Mitochondrial carrier protein	124	209	8.1e-20	T	24-09-2020	IPR018108	Mitochondrial substrate/solute carrier
P12	Kang.v3.Scaffold13G0034170|1	618	Pfam	PF00153	Mitochondrial carrier protein	226	326	4.3e-22	T	24-09-2020	IPR018108	Mitochondrial substrate/solute carrier
P12	Kang.v3.Scaffold13G0034190|1	156	Pfam	PF09439	Signal recognition particle receptor beta subunit	49	135	3.6e-12	T	24-09-2020	IPR019009	Signal recognition particle receptor, beta subunit
P12	Kang.v3.Scaffold13G0034250|1	459	Pfam	PF13015	Glucosidase II beta subunit-like protein	375	444	6e-15	T	24-09-2020	IPR036607	Glucosidase 2 subunit beta-like
P12	Kang.v3.Scaffold13G0034250|1	459	Pfam	PF12999	Glucosidase II beta subunit-like	62	217	1.3e-42	T	24-09-2020	IPR028146	Glucosidase II beta subunit, N-terminal
P12	Kang.v3.Scaffold13G0034260|1	468	Pfam	PF04055	Radical SAM superfamily	227	387	6.8e-16	T	24-09-2020	IPR007197	Radical SAM	GO:0003824|GO:0051536
P12	Kang.v3.Scaffold13G0034260|1	468	Pfam	PF16881	N-terminal domain of lipoyl synthase of Radical_SAM family	165	203	1.2e-10	T	24-09-2020	IPR031691	Lipoyl synthase, N-terminal
P12	Kang.v3.Scaffold13G0034270|1	74	Pfam	PF10247	Reactive mitochondrial oxygen species modulator 1	5	70	2.4e-22	T	24-09-2020	IPR018450	Romo1/Mgr2
P12	Kang.v3.Scaffold13G0034280|1	679	Pfam	PF00072	Response regulator receiver domain	544	671	3.9e-20	T	24-09-2020	IPR001789	Signal transduction response regulator, receiver domain	GO:0000160
P12	Kang.v3.Scaffold13G0034280|1	679	Pfam	PF02518	Histidine kinase-, DNA gyrase B-, and HSP90-like ATPase	139	297	5.9e-24	T	24-09-2020	IPR003594	Histidine kinase/HSP90-like ATPase
P12	Kang.v3.Scaffold13G0034290|1	300	Pfam	PF04646	Protein of unknown function, DUF604	38	293	1.9e-92	T	24-09-2020	IPR006740	Protein of unknown function DUF604
P12	Kang.v3.Scaffold13G0034300|1	493	Pfam	PF02518	Histidine kinase-, DNA gyrase B-, and HSP90-like ATPase	85	241	1.4e-21	T	24-09-2020	IPR003594	Histidine kinase/HSP90-like ATPase
P12	Kang.v3.Scaffold13G0034320|1	534	Pfam	PF13855	Leucine rich repeat	356	414	2.3e-06	T	24-09-2020	IPR001611	Leucine-rich repeat	GO:0005515
P12	Kang.v3.Scaffold13G0034320|1	534	Pfam	PF13855	Leucine rich repeat	46	105	1.3e-09	T	24-09-2020	IPR001611	Leucine-rich repeat	GO:0005515
P12	Kang.v3.Scaffold13G0034320|1	534	Pfam	PF00560	Leucine Rich Repeat	213	231	1.6	T	24-09-2020	IPR001611	Leucine-rich repeat	GO:0005515
P12	Kang.v3.Scaffold13G0034320|1	534	Pfam	PF00560	Leucine Rich Repeat	116	138	0.026	T	24-09-2020	IPR001611	Leucine-rich repeat	GO:0005515
P12	Kang.v3.Scaffold13G0034330|1	64	Pfam	PF13516	Leucine Rich repeat	48	61	0.09	T	24-09-2020	IPR001611	Leucine-rich repeat	GO:0005515
P12	Kang.v3.Scaffold13G0034330|1	64	Pfam	PF00560	Leucine Rich Repeat	1	14	0.5	T	24-09-2020	IPR001611	Leucine-rich repeat	GO:0005515
P12	Kang.v3.Scaffold13G0034340|1	473	Pfam	PF00560	Leucine Rich Repeat	91	112	0.2	T	24-09-2020	IPR001611	Leucine-rich repeat	GO:0005515
P12	Kang.v3.Scaffold13G0034350|1	241	Pfam	PF16561	Glycogen recognition site of AMP-activated protein kinase	56	137	5.7e-30	T	24-09-2020	IPR032640	AMP-activated protein kinase, glycogen-binding domain
P12	Kang.v3.Scaffold13G0034350|1	241	Pfam	PF04739	5'-AMP-activated protein kinase beta subunit, interaction domain	169	238	2.9e-20	T	24-09-2020	IPR006828	Association with the SNF1 complex (ASC) domain	GO:0005515
P12	Kang.v3.Scaffold13G0034460|1	245	Pfam	PF13855	Leucine rich repeat	65	123	6.9e-09	T	24-09-2020	IPR001611	Leucine-rich repeat	GO:0005515
P12	Kang.v3.Scaffold13G0034470|1	170	Pfam	PF13855	Leucine rich repeat	8	64	3.8e-07	T	24-09-2020	IPR001611	Leucine-rich repeat	GO:0005515
P12	Kang.v3.Scaffold13G0034480|1	158	Pfam	PF13855	Leucine rich repeat	62	101	9.4e-08	T	24-09-2020	IPR001611	Leucine-rich repeat	GO:0005515
P12	Kang.v3.Scaffold13G0034490|1	620	Pfam	PF00583	Acetyltransferase (GNAT) family	473	598	4.6e-08	T	24-09-2020	IPR000182	GNAT domain	GO:0008080
P12	Kang.v3.Scaffold13G0034490|1	620	Pfam	PF00266	Aminotransferase class-V	12	318	7.3e-31	T	24-09-2020	IPR000192	Aminotransferase class V domain
P12	Kang.v3.Scaffold13G0034520|1	1665	Pfam	PF13907	Domain of unknown function (DUF4208)	1415	1507	8.7e-15	T	24-09-2020	IPR025260	Domain of unknown function DUF4208
P12	Kang.v3.Scaffold13G0034520|1	1665	Pfam	PF00176	SNF2 family N-terminal domain	575	846	4.9e-66	T	24-09-2020	IPR000330	SNF2-related, N-terminal domain	GO:0005524
P12	Kang.v3.Scaffold13G0034520|1	1665	Pfam	PF00385	Chromo (CHRromatin Organisation MOdifier) domain	468	522	9e-17	T	24-09-2020	IPR023780	Chromo domain
P12	Kang.v3.Scaffold13G0034520|1	1665	Pfam	PF00271	Helicase conserved C-terminal domain	875	988	7.9e-21	T	24-09-2020	IPR001650	Helicase, C-terminal
P12	Kang.v3.Scaffold13G0034530|1	449	Pfam	PF03514	GRAS domain family	28	446	4.6e-142	T	24-09-2020	IPR005202	Transcription factor GRAS
P12	Kang.v3.Scaffold13G0034540|1	681	Pfam	PF05285	SDA1	501	678	2.6e-22	T	24-09-2020	IPR007949	SDA1 domain
P12	Kang.v3.Scaffold13G0034540|1	681	Pfam	PF05285	SDA1	452	508	4.4e-15	T	24-09-2020	IPR007949	SDA1 domain
P12	Kang.v3.Scaffold13G0034540|1	681	Pfam	PF08158	NUC130/3NT domain	92	143	8.2e-16	T	24-09-2020	IPR012977	Uncharacterised domain NUC130/133, N-terminal
P12	Kang.v3.Scaffold13G0034550|1	316	Pfam	PF13344	Haloacid dehalogenase-like hydrolase	37	122	7.7e-14	T	24-09-2020	IPR006357	HAD-superfamily hydrolase, subfamily IIA
P12	Kang.v3.Scaffold13G0034560|1	327	Pfam	PF01926	50S ribosome-binding GTPase	101	168	1.5e-07	T	24-09-2020	IPR006073	GTP binding domain	GO:0005525
P12	Kang.v3.Scaffold13G0034570|1	629	Pfam	PF13041	PPR repeat family	461	508	4.7e-09	T	24-09-2020	IPR002885	Pentatricopeptide repeat
P12	Kang.v3.Scaffold13G0034570|1	629	Pfam	PF01535	PPR repeat	147	173	1.1	T	24-09-2020	IPR002885	Pentatricopeptide repeat
P12	Kang.v3.Scaffold13G0034570|1	629	Pfam	PF01535	PPR repeat	175	200	0.0036	T	24-09-2020	IPR002885	Pentatricopeptide repeat
P12	Kang.v3.Scaffold13G0034570|1	629	Pfam	PF01535	PPR repeat	378	407	0.00046	T	24-09-2020	IPR002885	Pentatricopeptide repeat
P12	Kang.v3.Scaffold13G0034570|1	629	Pfam	PF01535	PPR repeat	567	592	1.2	T	24-09-2020	IPR002885	Pentatricopeptide repeat
P12	Kang.v3.Scaffold13G0034570|1	629	Pfam	PF01535	PPR repeat	249	276	0.0077	T	24-09-2020	IPR002885	Pentatricopeptide repeat
P12	Kang.v3.Scaffold13G0034570|1	629	Pfam	PF01535	PPR repeat	277	306	0.0066	T	24-09-2020	IPR002885	Pentatricopeptide repeat
P12	Kang.v3.Scaffold13G0034580|1	216	Pfam	PF00067	Cytochrome P450	61	199	2.1e-44	T	24-09-2020	IPR001128	Cytochrome P450	GO:0005506|GO:0016705|GO:0020037|GO:0055114
P12	Kang.v3.Scaffold13G0034590|1	158	Pfam	PF00153	Mitochondrial carrier protein	21	117	3.3e-21	T	24-09-2020	IPR018108	Mitochondrial substrate/solute carrier
P12	Kang.v3.Scaffold13G0034610|1	111	Pfam	PF00560	Leucine Rich Repeat	14	50	0.077	T	24-09-2020	IPR001611	Leucine-rich repeat	GO:0005515
P12	Kang.v3.Scaffold13G0034620|1	770	Pfam	PF08263	Leucine rich repeat N-terminal domain	505	543	4.1e-06	T	24-09-2020	IPR013210	Leucine-rich repeat-containing N-terminal, plant-type
P12	Kang.v3.Scaffold13G0034630|1	448	Pfam	PF01363	FYVE zinc finger	49	114	2.6e-11	T	24-09-2020	IPR000306	FYVE zinc finger	GO:0046872
P12	Kang.v3.Scaffold13G0034630|1	448	Pfam	PF00415	Regulator of chromosome condensation (RCC1) repeat	2	44	3.5e-06	T	24-09-2020	IPR000408	Regulator of chromosome condensation, RCC1
P12	Kang.v3.Scaffold13G0034630|1	448	Pfam	PF13713	Transcription factor BRX N-terminal domain	309	340	4.9e-15	T	24-09-2020	IPR027988	Transcription factor BREVIS RADIX, N-terminal domain
P12	Kang.v3.Scaffold13G0034630|1	448	Pfam	PF08381	Transcription factor regulating root and shoot growth via Pin3	405	429	2.6e-06	T	24-09-2020	IPR013591	Brevis radix (BRX) domain
P12	Kang.v3.Scaffold13G0034640|1	648	Pfam	PF13344	Haloacid dehalogenase-like hydrolase	369	446	1.1e-12	T	24-09-2020	IPR006357	HAD-superfamily hydrolase, subfamily IIA
P12	Kang.v3.Scaffold13G0034640|1	648	Pfam	PF01926	50S ribosome-binding GTPase	141	247	1.3e-08	T	24-09-2020	IPR006073	GTP binding domain	GO:0005525
P12	Kang.v3.Scaffold13G0034680|1	367	Pfam	PF12796	Ankyrin repeats (3 copies)	269	341	4.4e-13	T	24-09-2020	IPR020683	Ankyrin repeat-containing domain
P12	Kang.v3.Scaffold13G0034690|1	434	Pfam	PF12796	Ankyrin repeats (3 copies)	141	231	4.4e-11	T	24-09-2020	IPR020683	Ankyrin repeat-containing domain
P12	Kang.v3.Scaffold13G0034700|1	153	Pfam	PF13962	Domain of unknown function	23	137	2.8e-22	T	24-09-2020	IPR026961	PGG domain
P12	Kang.v3.Scaffold13G0034750|1	2048	Pfam	PF00648	Calpain family cysteine protease	1566	1892	1.3e-82	T	24-09-2020	IPR001300	Peptidase C2, calpain, catalytic domain	GO:0004198|GO:0006508
P12	Kang.v3.Scaffold13G0034750|1	2048	Pfam	PF01067	Calpain large subunit, domain III	1904	2038	1.9e-15	T	24-09-2020	IPR022682	Peptidase C2, calpain, large subunit, domain III
P12	Kang.v3.Scaffold13G0034760|1	449	Pfam	PF00091	Tubulin/FtsZ family, GTPase domain	3	213	1.3e-55	T	24-09-2020	IPR003008	Tubulin/FtsZ, GTPase domain	GO:0003924
P12	Kang.v3.Scaffold13G0034760|1	449	Pfam	PF03953	Tubulin C-terminal domain	263	392	2.5e-51	T	24-09-2020	IPR018316	Tubulin/FtsZ, 2-layer sandwich domain
P12	Kang.v3.Scaffold13G0034770|1	87	Pfam	PF16363	GDP-mannose 4,6 dehydratase	12	66	5.4e-07	T	24-09-2020	IPR016040	NAD(P)-binding domain
P12	Kang.v3.Scaffold13G0034790|1	515	Pfam	PF00501	AMP-binding enzyme	125	496	3.1e-38	T	24-09-2020	IPR000873	AMP-dependent synthetase/ligase
P12	Kang.v3.Scaffold13G0034800|1	145	Pfam	PF13193	AMP-binding enzyme C-terminal domain	43	125	8.2e-06	T	24-09-2020	IPR025110	AMP-binding enzyme, C-terminal domain
P12	Kang.v3.Scaffold13G0034810|1	419	Pfam	PF02458	Transferase family	1	98	1.9e-08	T	24-09-2020	IPR003480	Transferase	GO:0016747
P12	Kang.v3.Scaffold13G0034810|1	419	Pfam	PF02458	Transferase family	107	413	1.1e-53	T	24-09-2020	IPR003480	Transferase	GO:0016747
P12	Kang.v3.Scaffold13G0034820|1	715	Pfam	PF00270	DEAD/DEAH box helicase	304	462	1.4e-41	T	24-09-2020	IPR011545	DEAD/DEAH box helicase domain	GO:0003676|GO:0005524
P12	Kang.v3.Scaffold13G0034820|1	715	Pfam	PF00271	Helicase conserved C-terminal domain	497	612	2.9e-29	T	24-09-2020	IPR001650	Helicase, C-terminal
P12	Kang.v3.Scaffold13G0034830|1	152	Pfam	PF04398	Protein of unknown function, DUF538	27	134	4.3e-31	T	24-09-2020	IPR007493	Protein of unknown function DUF538
P12	Kang.v3.Scaffold13G0034840|1	340	Pfam	PF00560	Leucine Rich Repeat	26	43	1.2	T	24-09-2020	IPR001611	Leucine-rich repeat	GO:0005515
P12	Kang.v3.Scaffold13G0034840|1	340	Pfam	PF13855	Leucine rich repeat	93	133	1.6e-06	T	24-09-2020	IPR001611	Leucine-rich repeat	GO:0005515
P12	Kang.v3.Scaffold13G0034840|1	340	Pfam	PF13855	Leucine rich repeat	146	206	5.5e-08	T	24-09-2020	IPR001611	Leucine-rich repeat	GO:0005515
P12	Kang.v3.Scaffold13G0034850|1	459	Pfam	PF13855	Leucine rich repeat	277	337	4.2e-07	T	24-09-2020	IPR001611	Leucine-rich repeat	GO:0005515
P12	Kang.v3.Scaffold13G0034850|1	459	Pfam	PF00560	Leucine Rich Repeat	254	275	1.2	T	24-09-2020	IPR001611	Leucine-rich repeat	GO:0005515
P12	Kang.v3.Scaffold13G0034860|1	902	Pfam	PF13855	Leucine rich repeat	554	613	7.7e-08	T	24-09-2020	IPR001611	Leucine-rich repeat	GO:0005515
P12	Kang.v3.Scaffold13G0034860|1	902	Pfam	PF13855	Leucine rich repeat	45	101	1.7e-06	T	24-09-2020	IPR001611	Leucine-rich repeat	GO:0005515
P12	Kang.v3.Scaffold13G0034860|1	902	Pfam	PF13855	Leucine rich repeat	695	752	8.6e-07	T	24-09-2020	IPR001611	Leucine-rich repeat	GO:0005515
P12	Kang.v3.Scaffold13G0034870|1	808	Pfam	PF13855	Leucine rich repeat	602	659	1.2e-07	T	24-09-2020	IPR001611	Leucine-rich repeat	GO:0005515
P12	Kang.v3.Scaffold13G0034870|1	808	Pfam	PF13855	Leucine rich repeat	388	448	2.3e-07	T	24-09-2020	IPR001611	Leucine-rich repeat	GO:0005515
P12	Kang.v3.Scaffold13G0034870|1	808	Pfam	PF13855	Leucine rich repeat	200	259	3.6e-08	T	24-09-2020	IPR001611	Leucine-rich repeat	GO:0005515
P12	Kang.v3.Scaffold13G0034870|1	808	Pfam	PF13855	Leucine rich repeat	485	545	5.8e-08	T	24-09-2020	IPR001611	Leucine-rich repeat	GO:0005515
P12	Kang.v3.Scaffold13G0034870|1	808	Pfam	PF00560	Leucine Rich Repeat	104	126	1.1	T	24-09-2020	IPR001611	Leucine-rich repeat	GO:0005515
P12	Kang.v3.Scaffold13G0034870|1	808	Pfam	PF00560	Leucine Rich Repeat	461	483	1.6	T	24-09-2020	IPR001611	Leucine-rich repeat	GO:0005515
P12	Kang.v3.Scaffold13G0034870|1	808	Pfam	PF13516	Leucine Rich repeat	320	334	0.52	T	24-09-2020	IPR001611	Leucine-rich repeat	GO:0005515
P12	Kang.v3.Scaffold13G0034880|1	560	Pfam	PF13855	Leucine rich repeat	115	156	2.8e-07	T	24-09-2020	IPR001611	Leucine-rich repeat	GO:0005515
P12	Kang.v3.Scaffold13G0034880|1	560	Pfam	PF13855	Leucine rich repeat	197	252	2e-08	T	24-09-2020	IPR001611	Leucine-rich repeat	GO:0005515
P12	Kang.v3.Scaffold13G0034880|1	560	Pfam	PF13855	Leucine rich repeat	385	443	5.3e-08	T	24-09-2020	IPR001611	Leucine-rich repeat	GO:0005515
P12	Kang.v3.Scaffold13G0034880|1	560	Pfam	PF13516	Leucine Rich repeat	20	31	1.7	T	24-09-2020	IPR001611	Leucine-rich repeat	GO:0005515
P12	Kang.v3.Scaffold13G0034900|1	812	Pfam	PF01426	BAH domain	206	313	8.6e-09	T	24-09-2020	IPR001025	Bromo adjacent homology (BAH) domain	GO:0003682
P12	Kang.v3.Scaffold13G0034900|1	812	Pfam	PF00145	C-5 cytosine-specific DNA methylase	354	778	7.4e-39	T	24-09-2020	IPR001525	C-5 cytosine methyltransferase	GO:0008168
P12	Kang.v3.Scaffold13G0034930|1	403	Pfam	PF04177	TAP42-like family	12	391	5.7e-82	T	24-09-2020	IPR007304	TAP46-like protein	GO:0009966
P12	Kang.v3.Scaffold13G0034940|1	459	Pfam	PF00069	Protein kinase domain	34	332	1.2e-18	T	24-09-2020	IPR000719	Protein kinase domain	GO:0004672|GO:0005524|GO:0006468
P12	Kang.v3.Scaffold13G0034950|1	416	Pfam	PF01545	Cation efflux family	125	317	2.5e-25	T	24-09-2020	IPR002524	Cation efflux protein	GO:0006812|GO:0008324|GO:0016021|GO:0055085
P12	Kang.v3.Scaffold13G0034950|1	416	Pfam	PF16916	Dimerisation domain of Zinc Transporter	322	396	2.9e-12	T	24-09-2020	IPR027470	Cation efflux protein, cytoplasmic domain
P12	Kang.v3.Scaffold13G0035100|1	310	Pfam	PF03145	Seven in absentia protein family	103	301	5.4e-79	T	24-09-2020	IPR018121	Seven-in-absentia protein, TRAF-like domain	GO:0005737|GO:0006511|GO:0007275
