# Supplementary material for: Genotyping-by-sequencing-based QTL mapping reveals novel loci for Pepper yellow leaf curl virus (PepYLCV) resistance in Capsicum annuum
Source: PLoS One. 2022 Feb 17;17(2):e0264026. doi: 10.1371/journal.pone.0264026 (PMC8853517; doi:10.1371/journal.pone.0264026)
Supplement: S2 Table — (XLSX) [file pone.0264026.s006.xlsx]

## Sheet: Marker validation
				Genotype by markers		Phenotype
	No.	Cultivar	Source	Chr7-LCV-7-26.7	Chr12-LCV-12-254	Pep-YLCV Indonesia strain
	1	LP97	Eco Seeds	R	R	R
	2	ECW30R	BK Lab	S	S	S
	3	B70-3-SONAL-mo-1	Eco Seeds	R	S	R
	4	B70-2-SONAL-mo-1	Eco Seeds	R	S	R
	5	B70-1-SONAL-mo-1	Eco Seeds	R	S	R
	6	B71-3-SONAL-mo-2	Eco Seeds	R	S	R
	7	B71-2-SONAL-mo-2	Eco Seeds	R	S	R
	8	B71-1-SONAL-mo-2	Eco Seeds	R	S	R
	9	D-76-Eagle F1	Eco Seeds	H	R	R
	10	D-85-Sarangi F1	Eco Seeds	R	R	R
	11	D-84-Vikrant F1	Eco Seeds	H	S	R
	12	D-83-Armour F1	Eco Seeds	H	R	R
	13	D-82-Romyz1 F1	Eco Seeds	H	R	R
