# Supplementary material for: Genotyping-by-sequencing-based QTL mapping reveals novel loci for Pepper yellow leaf curl virus (PepYLCV) resistance in Capsicum annuum
Source: PLoS One. 2022 Feb 17;17(2):e0264026. doi: 10.1371/journal.pone.0264026 (PMC8853517; doi:10.1371/journal.pone.0264026)
Supplement: S3 Table — (XLSX) [file pone.0264026.s007.xlsx]

## Sheet: Genotyping
	QTL-7-1 (Marker 2)						QTL-7-1 (Marker 2)							QTL-12 (Marker 3)						QTL-12 (Marker 3)								QTL-7.1 (M2)
Eagle F2 A	Score	Phenotype	Genotype	counting		Eagle F2 B	Score	Phenotype	Genotype	counting			Eagle F2 A	Score	Phenotype	Genotype	counting		Eagle F2 B	Score	Phenotype	Genotype	counting			total	175
1	1	R	H			1	0	R	S				1	1	R	R	1		1	0	R	R	14
2	1	R	H			2	0	R	ND	14			2	1	R	R	2		2	0	R	R	15			PVE	0.22	Exact marker genotype and phenotype match
3	2	S	H	1		3	0	R	H				3	2	S	R			3	0	R	R	16
4	0	R	H			4	0	R	H				4	0	R	R	3		4	0	R	H				PVE	0.55	When H consider as Susceptible
5	0	R	H			5	0	R	ND	15			5	0	R	R	4		5	0	R	ND	30
6	0	R	H			6	2	S	H	18			6	0	R	H			6	2	S	ND	31
7	2	S	R			7	0	R	ND	16			7	2	S	ND	1		7	0	R	ND	32			Total	175	143
8	2	S	H	2		8	3	S	H	19			8	2	S	ND	2		8	3	S	H	19			ND	32
9	0	R	H			9	3	S	S	13			9	0	R	ND	3		9	3	S	ND	33			exact match	31
10	0	R	H			10	3	S	R				10	0	R	H			10	3	S	ND	34			S-H	48
11	1	R	H			11	3	S	S	14			11	1	R	H			11	3	S	ND	35
12	1	R	H			12	3	S	S	15			12	1	R	H			12	3	S	H	20
13	1	R	S			13	2	S	R				13	1	R	H			13	2	S	H	21
14	0	R	H			14	2	S	ND	17			14	0	R	R	5		14	2	S	ND	36
15	1	R	S			15	3	S	H	20			15	1	R	ND	4		15	3	S	ND	37
16	2	S	ND	1		16	3	S	H	21			16	2	S	H	1		16	3	S	ND	38
17	2	S	H	3		17	0	R	S				17	2	S	H	2		17	0	R	ND	39
18	4	S	R			18	0	R	R	16			18	4	S	R			18	0	R	R	17
19	1	R	ND	2		19	2	S	H	22			19	1	R	ND	5		19	2	S	ND	40
20	0	R	H			20	2	S	H	23			20	0	R	ND	6		20	2	S	ND	41
21	0	R	x	No DNA		21	1	R	H				21	0	R	x	No DNA		21	1	R	H
22	0	R	x	No DNA		22	3	S	S	17			22	0	R	x	No DNA		22	3	S	H	22					QTL-12 (M3)
23	2	S	x	No DNA		23	2	S	S	18			23	2	S	x	No DNA		23	2	S	H	23			total	175
24	0	R	x	No DNA		24	x	x	x	No DNA			24	0	R	x	No DNA		24	x	x	x	No DNA
25	0	R	x	No DNA		25	4	S	R				25	0	R	x	No DNA		25	4	S	H	24			PVE	0.2	Exact marker genotype and phenotype match
26	2	S	x	No DNA		26	3	S	H	24			26	2	S	x	No DNA		26	3	S	H	25
27	3	S	ND	3		27	3	S	H	25			27	3	S	ND	7		27	3	S	H	26			PVE	0.65	When H consider as Susceptible
28	0	R	ND	4		28	3	S	H	26			28	0	R	ND	8		28	3	S	R
29	3	S	ND	5		29	0	R	S				29	3	S	ND	9		29	0	R	R	18
30	3	S	S	1		30	3	S	R				30	3	S	ND	10		30	3	S	H	27			Total	175	97
31	3	S	S	2		31	3	S	H	27			31	3	S	H	3		31	3	S	ND	42			ND	78
32	1	R	S			32	4	S	H	28			32	1	R	R	6		32	4	S	H	28			exact match	19
33	0	R	ND	6		33	4	S	H	29			33	0	R	ND	11		33	4	S	H	29			S-H	44
34	3	S	S	3		34	4	S	H	30			34	3	S	ND	12		34	4	S	H	30
35	2	S	R			35	3	S	H	31			35	2	S	ND	13		35	3	S	H	31
36	0	R	ND	7		36	3	S	R				36	0	R	ND	14		36	3	S	ND	43
37	1	R	S			37	3	S	S	19			37	1	R	ND	15		37	3	S	ND	44
38	2	S	H	4		38	3	S	H	32			38	2	S	ND	16		38	3	S	H	32
39	2	S	R			39	3	S	H	33			39	2	S	ND	17		39	3	S	R
40	3	S	R			40	3	S	S	20			40	3	S	H	4		40	3	S	ND	45
41	0	R	H			41	4	S	S	21			41	0	R	H			41	4	S	ND	46
42	4	S	H	5		42	3	S	H	34			42	4	S	H	5		42	3	S	R
43	3	S	R			43	3	S	H	35			43	3	S	R			43	3	S	H	33
44	2	S	R			44	3	S	ND	18			44	2	S	H	6		44	3	S	ND	47
45	2	S	H	6		45	3	S	H	36			45	2	S	H	7		45	3	S	ND	48
46	3	S	H	7		46	3	S	H	37			46	3	S	H	8		46	3	S	H	34
47	3	S	H	8		47	0	R	H				47	3	S	ND	18		47	0	R	R	19
48	3	S	H	9		48	3	S	S	22			48	3	S	ND	19		48	3	S	H	35
49	3	S	H	10		49	3	S	S	23			49	3	S	ND	20		49	3	S	H	36
50	0	R	S			50	2	S	H	38			50	0	R	ND	21		50	2	S	H	37
51	4	S	H	11		51	3	S	H	39			51	4	S	ND	22		51	3	S	ND	49
52	0	R	H			52	3	S	H	40			52	0	R	ND	23		52	3	S	ND	50
53	3	S	H	12		53	3	S	S	24			53	3	S	ND	24		53	3	S	H	38
54	2	S	H	13		54	1	R	R	25			54	2	S	ND	25		54	1	R	H
55	1	R	S			55	4	S	H	41			55	1	R	ND	26		55	4	S	H	39
56	0	R	H			56	3	S	H	42			56	0	R	R	7		56	3	S	ND	51
57	0	R	H			57	3	S	H	43			57	0	R	H			57	3	S	H	40
58	3	S	R			58	3	S	R				58	3	S	R			58	3	S	H	41
59	0	R	S			59	3	S	H	44			59	0	R	H			59	3	S	ND	52
60	3	S	H	14		60	3	S	H	45			60	3	S	H	9		60	3	S	R
61	2	S	S	4		61	2	S	ND	19			61	2	S	H	10		61	2	S	ND	53
62	2	S	H	15		62	3	S	ND	20			62	2	S	H	11		62	3	S	ND	54
63	0	R	R	5		63	3	S	S	26			63	0	R	R	8		63	3	S	ND	55
64	3	S	S	6		64	2	S	R				64	3	S	R			64	2	S	ND	56
65	0	R	R	7		65	2	S	S	27			65	0	R	R	9		65	2	S	H	42
66	0	R	H			66	1	R	H				66	0	R	H			66	1	R	ND	57
67	0	R	S			67	3	S	ND	21			67	0	R	R	10		67	3	S	ND	58
68	0	R	R	8		68	3	S	ND	22			68	0	R	R	11		68	3	S	ND	59
69	0	R	S			69	3	S	ND	23			69	0	R	R	12		69	3	S	ND	60
70	2	S	ND	8		70	3	S	H	46			70	2	S	H	12		70	3	S	ND	61
71	0	R	ND	9		71	2	S	ND	24			71	0	R	H			71	2	S	ND	62
72	2	S	ND	10		72	2	S	ND	25			72	2	S	R			72	2	S	ND	63
73	2	S	S	9		73	0	R	H				73	2	S	H	13		73	0	R	H
74	2	S	ND	11		74	3	S	S	28			74	2	S	H	14		74	3	S	ND	64
75	3	S	R			75	1	R	R	29			75	3	S	H	15		75	1	R	ND	65
76	3	S	R			76	4	S	ND	26			76	3	S	ND	27		76	4	S	ND	66
77	3	S	S	10		77	0	R	S				77	3	S	ND	28		77	0	R	ND	67
78	2	S	S	11		78	3	S	ND	27			78	2	S	ND	29		78	3	S	ND	68
79	3	S	H	16		79	1	R	H				79	3	S	H	16		79	1	R	ND	69
80	3	S	ND	12		80	0	R	ND	28			80	3	S	H	17		80	0	R	ND	70
81	3	S	H	17		81	0	R	S				81	3	S	H	18		81	0	R	ND	71
82	3	S	S	12		82	0	R	H				82	3	S	R			82	0	R	H
83	0	R	ND	13		83	0	R	S				83	0	R	R	13		83	0	R	H
84	0	R	H			84	0	R	H				84	0	R	H			84	0	R	H
85	0	R	H			85	3	S	H	47			85	0	R	H			85	3	S	ND	72
						86	2	S	H	48									86	2	S	H	43
						87	0	R	H										87	0	R	ND	73
						88	0	R	R	30									88	0	R	H
						89	1	R	H										89	1	R	H
						90	2	S	ND	29									90	2	S	ND	74
						91	3	S	H										91	3	S	ND	75
						92	1	R	H										92	1	R	H
						93	3	S	ND	30									93	3	S	ND	76
						94	1	R	ND	31									94	1	R	ND	77
						95	2	S	S	31									95	2	S	H	44
						96	2	S	ND	32									96	2	S	ND	78
								Total	175	143												Total	175	97
								ND	32													ND	78
								exact match	31													exact match	19
								S-H	48													S-H	44
