# Supplementary material for: Genotyping-by-sequencing-based QTL mapping reveals novel loci for Pepper yellow leaf curl virus (PepYLCV) resistance in Capsicum annuum
Source: PLoS One. 2022 Feb 17;17(2):e0264026. doi: 10.1371/journal.pone.0264026 (PMC8853517; doi:10.1371/journal.pone.0264026)
Supplement: S4 Table — (XLSX) [file pone.0264026.s008.xlsx]

## Sheet: SNPs in QTL regions
	No. of SNPs in QTL regions
	QTLs	intron_variant	upstream_gene_variant	intergenic_region	downstream_gene_variant	synonymous_variant	missense_variant
	QTL_chr12	19	27	102	43	5	3
	QTL_chr07	0	12	366	8	0	3
	Total	19	39	468	51	5	6

## Sheet: Sheet2
	No. of SNPs in QTL positions
		intron_variant	upstream_gene_variant	intergenic_region	downstream_gene_variant	synonymous_variant	missense_variant
	QTL_chr12	19	27	102	43	5	3
	QTL_chr01	6	1	204	1	0	0
	QTL_chr07	0	12	366	8	0	3
	Total	25	40	672	52	5	6
